# Supplementary material for: Numerical Equivalence of Diabatic and Adiabatic Representations in Diatomic Molecules
Source: J Chem Theory Comput. 2024 Jan 3;20(5):2127–39. doi: 10.1021/acs.jctc.3c01150 (PMC10938500; doi:10.1021/acs.jctc.3c01150)
Supplement: Supplementary file 2 — ct3c01150_si_002.zip [file ct3c01150_si_002.zip]

Archive with 27 entries (26 files):
- supplementary/
- supplementary/CH_ADIABATIC_analytic_FULL-MODEL.inp
- supplementary/CH_ADIABATIC_analytic_Keq0.inp
- supplementary/CH_ADIABATIC_analytic_Keq0_unbound.inp
- supplementary/CH_ADIABATIC_analytic_NAC_eq_0_unbound.inp
- supplementary/CH_ADIABATIC_analytic_NO-DDRs.inp
- supplementary/CH_ADIABATIC_grid_FULL-MODEL.inp
- supplementary/CH_ADIABATIC_grid_Keq0.inp
- supplementary/CH_ADIABATIC_grid_NO-DDRs.inp
- supplementary/CH_DIABATIC_analytic_DC_eq_0.inp
- supplementary/CH_DIABATIC_analytic_DC_eq_0_unbound.inp
- supplementary/CH_DIABATIC_analytic_Deq0.inp
- supplementary/CH_DIABATIC_analytic_FULL-MODEL.inp
- supplementary/CH_DIABATIC_analytic_unbound.inp
- supplementary/CH_DIABATIC_grid_Deq0.inp
- supplementary/CH_DIABATIC_grid_FULL-MODEL.inp
- supplementary/README.md
- supplementary/YO_ADIABATIC_analytic_FULL-MODEL.inp
- supplementary/YO_ADIABATIC_analytic_Keq0.inp
- supplementary/YO_ADIABATIC_analytic_W1eqKeq0.inp
- supplementary/YO_ADIABATIC_grid_FULL-MODEL.inp
- supplementary/YO_ADIABATIC_grid_Keq0.inp
- supplementary/YO_ADIABATIC_grid_W1eqKeq0.inp
- supplementary/YO_DIABATIC_analytic_DCeq0.inp
- supplementary/YO_DIABATIC_analytic_FULL-MODEL.inp
- supplementary/YO_DIABATIC_grid_DCeq0.inp
- supplementary/YO_DIABATIC_grid_FULL-MODEL.inp
