# Supplementary material for: Numerical Equivalence of Diabatic and Adiabatic Representations in Diatomic Molecules
Source: J Chem Theory Comput. 2024 Jan 3;20(5):2127–39. doi: 10.1021/acs.jctc.3c01150 (PMC10938500; doi:10.1021/acs.jctc.3c01150)
Supplement: Supplementary file 2 — ct3c01150_si_002.zip [file ct3c01150_si_002.zip › supplementary/CH_ADIABATIC_grid_NO-DDRs.inp]

atoms C H

(Total number of states taken into account)

nstates 2

(States X A B C 3^2S)


(Total angular momentum quantum  - a value or an interval)
jrot 0.5

(Defining the integration grid)
grid
  npoints 1001
  range   0.7  4.0
  type 0
end

checkpoint
density  save
eigenfunc save
filename CH_ADIABATIC_GRID-1001_BASIS-2000_2000_ROOTS-20_J0.5_FULL-MODEL
end

PRINT_PECS_AND_COUPLINGS_TO_FILE


CONTRACTION
 vib
 vmax  2000 2000
END


DIAGONALIZER
SYEVR
nroots 20
end


symmetry Cs(M)


poten C 
name 'C2Sigma+'
symmetry +
lambda 0
mult   2
type  grid
values
0.7000000000  5.79808733307198E+04
0.7033000000  5.65310016754904E+04
0.7066000000  5.51111571081935E+04
0.7099000000  5.37207979016583E+04
0.7132000000  5.23593915478788E+04
0.7165000000  5.10264146064758E+04
0.7198000000  4.97213525555433E+04
0.7231000000  4.84436996448458E+04
0.7264000000  4.71929587513347E+04
0.7297000000  4.59686412369490E+04
0.7330000000  4.47702668086697E+04
0.7363000000  4.35973633807935E+04
0.7396000000  4.24494669393945E+04
0.7429000000  4.13261214089434E+04
0.7462000000  4.02268785210503E+04
0.7495000000  3.91512976853018E+04
0.7528000000  3.80989458621608E+04
0.7561000000  3.70693974378987E+04
0.7594000000  3.60622341015298E+04
0.7627000000  3.50770447237177E+04
0.7660000000  3.41134252376253E+04
0.7693000000  3.31709785216774E+04
0.7726000000  3.22493142842085E+04
0.7759000000  3.13480489499677E+04
0.7792000000  3.04668055484507E+04
0.7825000000  2.96052136040321E+04
0.7858000000  2.87629090278724E+04
0.7891000000  2.79395340115684E+04
0.7924000000  2.71347369225243E+04
0.7957000000  2.63481722010154E+04
0.7990000000  2.55795002589171E+04
0.8023000000  2.48283873800765E+04
0.8056000000  2.40945056222984E+04
0.8089000000  2.33775327209217E+04
0.8122000000  2.26771519939619E+04
0.8155000000  2.19930522487949E+04
0.8188000000  2.13249276903581E+04
0.8221000000  2.06724778308446E+04
0.8254000000  2.00354074008681E+04
0.8287000000  1.94134262620751E+04
0.8320000000  1.88062493211813E+04
0.8353000000  1.82135964454093E+04
0.8386000000  1.76351923793077E+04
0.8419000000  1.70707666629269E+04
0.8452000000  1.65200535513328E+04
0.8485000000  1.59827919354350E+04
0.8518000000  1.54587252641105E+04
0.8551000000  1.49476014676008E+04
0.8584000000  1.44491728821640E+04
0.8617000000  1.39631961759595E+04
0.8650000000  1.34894322761480E+04
0.8683000000  1.30276462971863E+04
0.8716000000  1.25776074702977E+04
0.8749000000  1.21390890740996E+04
0.8782000000  1.17118683663699E+04
0.8815000000  1.12957265169338E+04
0.8848000000  1.08904485416522E+04
0.8881000000  1.04958232374962E+04
0.8914000000  1.01116431186875E+04
0.8947000000  9.73770435389016E+03
0.8980000000  9.37380670443467E+03
0.9013000000  9.01975346355921E+03
0.9046000000  8.67535139665093E+03
0.9079000000  8.34041068247138E+03
0.9112000000  8.01474485535013E+03
0.9145000000  7.69817074833100E+03
0.9178000000  7.39050843725545E+03
0.9211000000  7.09158118576798E+03
0.9244000000  6.80121539122864E+03
0.9277000000  6.51924053151784E+03
0.9310000000  6.24548911271918E+03
0.9343000000  5.97979661766584E+03
0.9376000000  5.72200145533669E+03
0.9409000000  5.47194491108815E+03
0.9442000000  5.22947109770830E+03
0.9475000000  4.99442690727989E+03
0.9508000000  4.76666196383897E+03
0.9541000000  4.54602857681625E+03
0.9574000000  4.33238169524840E+03
0.9607000000  4.12557886274670E+03
0.9640000000  3.92548017321072E+03
0.9673000000  3.73194822727492E+03
0.9706000000  3.54484808947585E+03
0.9739000000  3.36404724612871E+03
0.9772000000  3.18941556390120E+03
0.9805000000  3.02082524907326E+03
0.9838000000  2.85815080747184E+03
0.9871000000  2.70126900506917E+03
0.9904000000  2.55005882923394E+03
0.9937000000  2.40440145062440E+03
0.9970000000  2.26418018571318E+03
1.0003000000  2.12928045993303E+03
1.0036000000  1.99958977143364E+03
1.0069000000  1.87499765543913E+03
1.0102000000  1.75539564919655E+03
1.0135000000  1.64067725750558E+03
1.0168000000  1.53073791881972E+03
1.0201000000  1.42547497190968E+03
1.0234000000  1.32478762307959E+03
1.0267000000  1.22857691392682E+03
1.0300000000  1.13674568963664E+03
1.0333000000  1.04919856780256E+03
1.0366000000  9.65841907763701E+02
1.0399000000  8.86583780450943E+02
1.0432000000  8.11333938732772E+02
1.0465000000  7.40003788253140E+02
1.0498000000  6.72506358752686E+02
1.0531000000  6.08756275865551E+02
1.0564000000  5.48669733383671E+02
1.0597000000  4.92164465980866E+02
1.0630000000  4.39159722388904E+02
1.0663000000  3.89576239018177E+02
1.0696000000  3.43336214015268E+02
1.0729000000  3.00363281750342E+02
1.0762000000  2.60582487726948E+02
1.0795000000  2.23920263907283E+02
1.0828000000  1.90304404445764E+02
1.0861000000  1.59664041824148E+02
1.0894000000  1.31929623381395E+02
1.0927000000  1.07032888231504E+02
1.0960000000  8.49068445629309E+01
1.0993000000  6.54857473129268E+01
1.1026000000  4.87050762105646E+01
1.1059000000  3.45015141821059E+01
1.1092000000  2.28129261125578E+01
1.1125000000  1.35783379573550E+01
1.1158000000  6.73791619809344E+00
1.1191000000  2.23294763657759E+00
1.1224000000  5.81952121137874E-03
1.1257000000  0.00000000000000E+00
1.1290000000  2.16001889479230E+00
1.1323000000  6.43144879080501E+00
1.1356000000  1.27608864363101E+01
1.1389000000  2.10959344468793E+01
1.1422000000  3.13851833090339E+01
1.1455000000  4.35781936778876E+01
1.1488000000  5.76254789638551E+01
1.1521000000  7.34784882031090E+01
1.1554000000  9.10895892070002E+01
1.1587000000  1.10412051985331E+02
1.1620000000  1.31400032438760E+02
1.1653000000  1.54008556315424E+02
1.1686000000  1.78193503427181E+02
1.1719000000  2.03911592120665E+02
1.1752000000  2.31120363998758E+02
1.1785000000  2.59778168887780E+02
1.1818000000  2.89844150045945E+02
1.1851000000  3.21278229608841E+02
1.1884000000  3.54041094267435E+02
1.1917000000  3.88094181174274E+02
1.1950000000  4.23399664073950E+02
1.1983000000  4.59920439653273E+02
1.2016000000  4.97620114107325E+02
1.2049000000  5.36462989917138E+02
1.2082000000  5.76414052835258E+02
1.2115000000  6.17438959074898E+02
1.2148000000  6.59504022699028E+02
1.2181000000  7.02576203205474E+02
1.2214000000  7.46623093304173E+02
1.2247000000  7.91612906882936E+02
1.2280000000  8.37514467157955E+02
1.2313000000  8.84297195005216E+02
1.2346000000  9.31931097469649E+02
1.2379000000  9.80386756447879E+02
1.2412000000  1.02963531754159E+03
1.2445000000  1.07964847907756E+03
1.2478000000  1.13039848129119E+03
1.2511000000  1.18185809567013E+03
1.2544000000  1.23400061445442E+03
1.2577000000  1.28679984029024E+03
1.2610000000  1.34023007603338E+03
1.2643000000  1.39426611469989E+03
1.2676000000  1.44888322956012E+03
1.2709000000  1.50405716437341E+03
1.2742000000  1.55976412376011E+03
1.2775000000  1.61598076370783E+03
1.2808000000  1.67268418220909E+03
1.2841000000  1.72985191002712E+03
1.2874000000  1.78746190158714E+03
1.2907000000  1.84549252598990E+03
1.2940000000  1.90392255814491E+03
1.2973000000  1.96273117002047E+03
1.3006000000  2.02189792200753E+03
1.3039000000  2.08140275439496E+03
1.3072000000  2.14122597895344E+03
1.3105000000  2.20134827062527E+03
1.3138000000  2.26175065931760E+03
1.3171000000  2.32241452179684E+03
1.3204000000  2.38332157368126E+03
1.3237000000  2.44445386153000E+03
1.3270000000  2.50579375502573E+03
1.3303000000  2.56732393924918E+03
1.3336000000  2.62902740704286E+03
1.3369000000  2.69088745146243E+03
1.3402000000  2.75288765831348E+03
1.3435000000  2.81501189877188E+03
1.3468000000  2.87724432208591E+03
1.3501000000  2.93956934835877E+03
1.3534000000  3.00197166140955E+03
1.3567000000  3.06443620171156E+03
1.3600000000  3.12694815940678E+03
1.3633000000  3.18949296739508E+03
1.3666000000  3.25205629449763E+03
1.3699000000  3.31462403869347E+03
1.3732000000  3.37718232042887E+03
1.3765000000  3.43971747599901E+03
1.3798000000  3.50221605100211E+03
1.3831000000  3.56466479386576E+03
1.3864000000  3.62705064944625E+03
1.3897000000  3.68936075270131E+03
1.3930000000  3.75158242243750E+03
1.3963000000  3.81370315513320E+03
1.3996000000  3.87571061883940E+03
1.4029000000  3.93759264715990E+03
1.4062000000  3.99933723331364E+03
1.4095000000  4.06093252428201E+03
1.4128000000  4.12236681504459E+03
1.4161000000  4.18362854290708E+03
1.4194000000  4.24470628192602E+03
1.4227000000  4.30558873743518E+03
1.4260000000  4.36626474067930E+03
1.4293000000  4.42672324356136E+03
1.4326000000  4.48695331351046E+03
1.4359000000  4.54694412847783E+03
1.4392000000  4.60668497206953E+03
1.4425000000  4.66616522882495E+03
1.4458000000  4.72537437965126E+03
1.4491000000  4.78430199742476E+03
1.4524000000  4.84293774277090E+03
1.4557000000  4.90127136003599E+03
1.4590000000  4.95929267346410E+03
1.4623000000  5.01699158359416E+03
1.4656000000  5.07435806389317E+03
1.4689000000  5.13138215764201E+03
1.4722000000  5.18805397509225E+03
1.4755000000  5.24436369091263E+03
1.4788000000  5.30030154194545E+03
1.4821000000  5.35585782529377E+03
1.4854000000  5.41102289676171E+03
1.4887000000  5.46578716967074E+03
1.4920000000  5.52014111407600E+03
1.4953000000  5.57407525640721E+03
1.4986000000  5.62758017955988E+03
1.5019000000  5.68064652346264E+03
1.5052000000  5.73326498614731E+03
1.5085000000  5.78542632534837E+03
1.5118000000  5.83712136065854E+03
1.5151000000  5.88834097626722E+03
1.5184000000  5.93907612430789E+03
1.5217000000  5.98931782883951E+03
1.5250000000  6.03905719048708E+03
1.5283000000  6.08828539176290E+03
1.5316000000  6.13699370309074E+03
1.5349000000  6.18517348955059E+03
1.5382000000  6.23281621836049E+03
1.5415000000  6.27991346710740E+03
1.5448000000  6.32645693273627E+03
1.5481000000  6.37243844130139E+03
1.5514000000  6.41784995847950E+03
1.5547000000  6.46268360083834E+03
1.5580000000  6.50693164784881E+03
1.5613000000  6.55058655462132E+03
1.5646000000  6.59364096534067E+03
1.5679000000  6.63608772736563E+03
1.5712000000  6.67791990595104E+03
1.5745000000  6.71913079954239E+03
1.5778000000  6.75971395558344E+03
1.5811000000  6.79966318676862E+03
1.5844000000  6.83897258766289E+03
1.5877000000  6.87763655160262E+03
1.5910000000  6.91564978778225E+03
1.5943000000  6.95300733842267E+03
1.5976000000  6.98970459591029E+03
1.6009000000  7.02573731978657E+03
1.6042000000  7.06110165346413E+03
1.6075000000  7.09579414053787E+03
1.6108000000  7.12981174055745E+03
1.6141000000  7.16315184412474E+03
1.6174000000  7.19581228718003E+03
1.6207000000  7.22779136434408E+03
1.6240000000  7.25908784118901E+03
1.6273000000  7.28970096532565E+03
1.6306000000  7.31963047622045E+03
1.6339000000  7.34887661370870E+03
1.6372000000  7.37744012529891E+03
1.6405000000  7.40532227270427E+03
1.6438000000  7.43252483915036E+03
1.6471000000  7.45905014353694E+03
1.6504000000  7.48490109353427E+03
1.6537000000  7.51008159777297E+03
1.6570000000  7.53457384981857E+03
1.6603000000  7.55843864202910E+03
1.6636000000  7.58163008105913E+03
1.6669000000  7.60416802415213E+03
1.6702000000  7.62605861949331E+03
1.6735000000  7.64730817362705E+03
1.6768000000  7.66792338056479E+03
1.6801000000  7.68791134290845E+03
1.6834000000  7.70727956333782E+03
1.6867000000  7.72603592826786E+03
1.6900000000  7.74418868833698E+03
1.6933000000  7.76174643713856E+03
1.6966000000  7.77871808877961E+03
1.6999000000  7.79511285459151E+03
1.7032000000  7.81094021922506E+03
1.7065000000  7.82620991632261E+03
1.7098000000  7.84093190394129E+03
1.7131000000  7.85511633988898E+03
1.7164000000  7.86877355712466E+03
1.7197000000  7.88191403936508E+03
1.7230000000  7.89454839703095E+03
1.7263000000  7.90668734365452E+03
1.7296000000  7.91834167285995E+03
1.7329000000  7.92952223601736E+03
1.7362000000  7.94023992065881E+03
1.7395000000  7.95050562973352E+03
1.7428000000  7.96033026176808E+03
1.7461000000  7.96972469198528E+03
1.7494000000  7.97869975442476E+03
1.7527000000  7.98726622509756E+03
1.7560000000  7.99543480619691E+03
1.7593000000  8.00321611137746E+03
1.7626000000  8.01062065210692E+03
1.7659000000  8.01765882508593E+03
1.7692000000  8.02434090072428E+03
1.7725000000  8.03067701265543E+03
1.7758000000  8.03667714826576E+03
1.7791000000  8.04235114020953E+03
1.7824000000  8.04770865887642E+03
1.7857000000  8.05275920577582E+03
1.7890000000  8.05751210779774E+03
1.7923000000  8.06197651230982E+03
1.7956000000  8.06616138304659E+03
1.7989000000  8.07007549674778E+03
1.8022000000  8.07372744050024E+03
1.8055000000  8.07712560973936E+03
1.8088000000  8.08027820686529E+03
1.8121000000  8.08319324042997E+03
1.8154000000  8.08587852485197E+03
1.8187000000  8.08834168061751E+03
1.8220000000  8.09059013492652E+03
1.8253000000  8.09263112274528E+03
1.8286000000  8.09447168822755E+03
1.8319000000  8.09611868646866E+03
1.8352000000  8.09757878555857E+03
1.8385000000  8.09885846890141E+03
1.8418000000  8.09996403777135E+03
1.8451000000  8.10090161407620E+03
1.8484000000  8.10167714330170E+03
1.8517000000  8.10229639761191E+03
1.8550000000  8.10276497908239E+03
1.8583000000  8.10308832304427E+03
1.8616000000  8.10327170152009E+03
1.8649000000  8.10332022673220E+03
1.8682000000  8.10323885466756E+03
1.8715000000  8.10303238868349E+03
1.8748000000  8.10270548313992E+03
1.8781000000  8.10226264704604E+03
1.8814000000  8.10170824770930E+03
1.8847000000  8.10104651437674E+03
1.8880000000  8.10028154185913E+03
1.8913000000  8.09941729412977E+03
1.8946000000  8.09845760789036E+03
1.8979000000  8.09740619609757E+03
1.9012000000  8.09626665144461E+03
1.9045000000  8.09504244979245E+03
1.9078000000  8.09373695354691E+03
1.9111000000  8.09235341497741E+03
1.9144000000  8.09089497947449E+03
1.9177000000  8.08936468874347E+03
1.9210000000  8.08776548393208E+03
1.9243000000  8.08610020869029E+03
1.9276000000  8.08437161216098E+03
1.9309000000  8.08258235190075E+03
1.9342000000  8.08073499672993E+03
1.9375000000  8.07883202951136E+03
1.9408000000  8.07687584985825E+03
1.9441000000  8.07486877677077E+03
1.9474000000  8.07281305120200E+03
1.9507000000  8.07071083855351E+03
1.9540000000  8.06856423110143E+03
1.9573000000  8.06637525035365E+03
1.9606000000  8.06414584933924E+03
1.9639000000  8.06187791483085E+03
1.9672000000  8.05957326950136E+03
1.9705000000  8.05723367401604E+03
1.9738000000  8.05486082906133E+03
1.9771000000  8.05245637731146E+03
1.9804000000  8.05002190533457E+03
1.9837000000  8.04755894543923E+03
1.9870000000  8.04506897746330E+03
1.9903000000  8.04255343050598E+03
1.9936000000  8.04001368460498E+03
1.9969000000  8.03745107235986E+03
2.0002000000  8.03486688050318E+03
2.0035000000  8.03226235142081E+03
2.0068000000  8.02963868462280E+03
2.0101000000  8.02699703816625E+03
2.0134000000  8.02433853003160E+03
2.0167000000  8.02166423945344E+03
2.0200000000  8.01897520820780E+03
2.0233000000  8.01627244185642E+03
2.0266000000  8.01355691094997E+03
2.0299000000  8.01082955219127E+03
2.0332000000  8.00809126955955E+03
2.0365000000  8.00534293539752E+03
2.0398000000  8.00258539146159E+03
2.0431000000  7.99981944993736E+03
2.0464000000  7.99704589442083E+03
2.0497000000  7.99426548086672E+03
2.0530000000  7.99147893850497E+03
2.0563000000  7.98868697072629E+03
2.0596000000  7.98589025593807E+03
2.0629000000  7.98308944839143E+03
2.0662000000  7.98028517898038E+03
2.0695000000  7.97747805601412E+03
2.0728000000  7.97466866596331E+03
2.0761000000  7.97185757418126E+03
2.0794000000  7.96904532560078E+03
2.0827000000  7.96623244540760E+03
2.0860000000  7.96341943969118E+03
2.0893000000  7.96060679607350E+03
2.0926000000  7.95779498431705E+03
2.0959000000  7.95498445691181E+03
2.0992000000  7.95217564964326E+03
2.1025000000  7.94936898214072E+03
2.1058000000  7.94656485840771E+03
2.1091000000  7.94376366733434E+03
2.1124000000  7.94096578319270E+03
2.1157000000  7.93817156611566E+03
2.1190000000  7.93538136255959E+03
2.1223000000  7.93259550575179E+03
2.1256000000  7.92981431612308E+03
2.1289000000  7.92703810172572E+03
2.1322000000  7.92426715863770E+03
2.1355000000  7.92150177135369E+03
2.1388000000  7.91874221316264E+03
2.1421000000  7.91598874651344E+03
2.1454000000  7.91324162336793E+03
2.1487000000  7.91050108554271E+03
2.1520000000  7.90776736503953E+03
2.1553000000  7.90504068436471E+03
2.1586000000  7.90232125683819E+03
2.1619000000  7.89960928689250E+03
2.1652000000  7.89690497036169E+03
2.1685000000  7.89420849476113E+03
2.1718000000  7.89152003955792E+03
2.1751000000  7.88883977643261E+03
2.1784000000  7.88616786953243E+03
2.1817000000  7.88350447571606E+03
2.1850000000  7.88084974479082E+03
2.1883000000  7.87820381974190E+03
2.1916000000  7.87556683695416E+03
2.1949000000  7.87293892642706E+03
2.1982000000  7.87032021198225E+03
2.2015000000  7.86771081146486E+03
2.2048000000  7.86511083693801E+03
2.2081000000  7.86252039487122E+03
2.2114000000  7.85993958632283E+03
2.2147000000  7.85736850711649E+03
2.2180000000  7.85480724801197E+03
2.2213000000  7.85225589487069E+03
2.2246000000  7.84971452881576E+03
2.2279000000  7.84718322638716E+03
2.2312000000  7.84466205969173E+03
2.2345000000  7.84215109654862E+03
2.2378000000  7.83965040063013E+03
2.2411000000  7.83716003159776E+03
2.2444000000  7.83468004523454E+03
2.2477000000  7.83221049357263E+03
2.2510000000  7.82975142501722E+03
2.2543000000  7.82730288446648E+03
2.2576000000  7.82486491342760E+03
2.2609000000  7.82243755012941E+03
2.2642000000  7.82002082963131E+03
2.2675000000  7.81761478392884E+03
2.2708000000  7.81521944205596E+03
2.2741000000  7.81283483018413E+03
2.2774000000  7.81046097171822E+03
2.2807000000  7.80809788738967E+03
2.2840000000  7.80574559534645E+03
2.2873000000  7.80340411124042E+03
2.2906000000  7.80107344831193E+03
2.2939000000  7.79875361747178E+03
2.2972000000  7.79644462738066E+03
2.3005000000  7.79414648452614E+03
2.3038000000  7.79185919329721E+03
2.3071000000  7.78958275605660E+03
2.3104000000  7.78731717321093E+03
2.3137000000  7.78506244327845E+03
2.3170000000  7.78281856295499E+03
2.3203000000  7.78058552717763E+03
2.3236000000  7.77836332918664E+03
2.3269000000  7.77615196058527E+03
2.3302000000  7.77395141139798E+03
2.3335000000  7.77176167012662E+03
2.3368000000  7.76958272380501E+03
2.3401000000  7.76741455805198E+03
2.3434000000  7.76525715712243E+03
2.3467000000  7.76311050395726E+03
2.3500000000  7.76097458023136E+03
2.3533000000  7.75884936640048E+03
2.3566000000  7.75673484174644E+03
2.3599000000  7.75463098442101E+03
2.3632000000  7.75253777148857E+03
2.3665000000  7.75045517896725E+03
2.3698000000  7.74838318186897E+03
2.3731000000  7.74632175423827E+03
2.3764000000  7.74427086918982E+03
2.3797000000  7.74223049894492E+03
2.3830000000  7.74020061486682E+03
2.3863000000  7.73818118749497E+03
2.3896000000  7.73617218657819E+03
2.3929000000  7.73417358110693E+03
2.3962000000  7.73218533934443E+03
2.3995000000  7.73020742885699E+03
2.4028000000  7.72823981654329E+03
2.4061000000  7.72628246866285E+03
2.4094000000  7.72433535086348E+03
2.4127000000  7.72239842820828E+03
2.4160000000  7.72047166520116E+03
2.4193000000  7.71855502581219E+03
2.4226000000  7.71664847350195E+03
2.4259000000  7.71475197124499E+03
2.4292000000  7.71286548155278E+03
2.4325000000  7.71098896649582E+03
2.4358000000  7.70912238772523E+03
2.4391000000  7.70726570649334E+03
2.4424000000  7.70541888367419E+03
2.4457000000  7.70358187978279E+03
2.4490000000  7.70175465499421E+03
2.4523000000  7.69993716916194E+03
2.4556000000  7.69812938183566E+03
2.4589000000  7.69633125227845E+03
2.4622000000  7.69454273948358E+03
2.4655000000  7.69276380219061E+03
2.4688000000  7.69099439890108E+03
2.4721000000  7.68923448789375E+03
2.4754000000  7.68748402723932E+03
2.4787000000  7.68574297481460E+03
2.4820000000  7.68401128831635E+03
2.4853000000  7.68228892527471E+03
2.4886000000  7.68057584306607E+03
2.4919000000  7.67887199892564E+03
2.4952000000  7.67717734995957E+03
2.4985000000  7.67549185315676E+03
2.5018000000  7.67381546540015E+03
2.5051000000  7.67214814347779E+03
2.5084000000  7.67048984409351E+03
2.5117000000  7.66884052387721E+03
2.5150000000  7.66720013939485E+03
2.5183000000  7.66556864715806E+03
2.5216000000  7.66394600363365E+03
2.5249000000  7.66233216525244E+03
2.5282000000  7.66072708841815E+03
2.5315000000  7.65913072951580E+03
2.5348000000  7.65754304491990E+03
2.5381000000  7.65596399100235E+03
2.5414000000  7.65439352414011E+03
2.5447000000  7.65283160072260E+03
2.5480000000  7.65127817715873E+03
2.5513000000  7.64973320988395E+03
2.5546000000  7.64819665536685E+03
2.5579000000  7.64666847011553E+03
2.5612000000  7.64514861068397E+03
2.5645000000  7.64363703367783E+03
2.5678000000  7.64213369576050E+03
2.5711000000  7.64063855365844E+03
2.5744000000  7.63915156416674E+03
2.5777000000  7.63767268415428E+03
2.5810000000  7.63620187056871E+03
2.5843000000  7.63473908044134E+03
2.5876000000  7.63328427089183E+03
2.5909000000  7.63183739913257E+03
2.5942000000  7.63039842247320E+03
2.5975000000  7.62896729832455E+03
2.6008000000  7.62754398420291E+03
2.6041000000  7.62612843773366E+03
2.6074000000  7.62472061665516E+03
2.6107000000  7.62332047882224E+03
2.6140000000  7.62192798220966E+03
2.6173000000  7.62054308491549E+03
2.6206000000  7.61916574516409E+03
2.6239000000  7.61779592130943E+03
2.6272000000  7.61643357183776E+03
2.6305000000  7.61507865537058E+03
2.6338000000  7.61373113066732E+03
2.6371000000  7.61239095662782E+03
2.6404000000  7.61105809229489E+03
2.6437000000  7.60973249685667E+03
2.6470000000  7.60841412964882E+03
2.6503000000  7.60710295015684E+03
2.6536000000  7.60579891801791E+03
2.6569000000  7.60450199302305E+03
2.6602000000  7.60321213511888E+03
2.6635000000  7.60192930440960E+03
2.6668000000  7.60065346115840E+03
2.6701000000  7.59938456578932E+03
2.6734000000  7.59812257888874E+03
2.6767000000  7.59686746120678E+03
2.6800000000  7.59561917365876E+03
2.6833000000  7.59437767732646E+03
2.6866000000  7.59314293345938E+03
2.6899000000  7.59191490347594E+03
2.6932000000  7.59069354896452E+03
2.6965000000  7.58947883168460E+03
2.6998000000  7.58827071356764E+03
2.7031000000  7.58706915671801E+03
2.7064000000  7.58587412341389E+03
2.7097000000  7.58468557610804E+03
2.7130000000  7.58350347742853E+03
2.7163000000  7.58232779017941E+03
2.7196000000  7.58115847734146E+03
2.7229000000  7.57999550207252E+03
2.7262000000  7.57883882770834E+03
2.7295000000  7.57768841776282E+03
2.7328000000  7.57654423592850E+03
2.7361000000  7.57540624607712E+03
2.7394000000  7.57427441225963E+03
2.7427000000  7.57314869870687E+03
2.7460000000  7.57202906982957E+03
2.7493000000  7.57091549021869E+03
2.7526000000  7.56980792464555E+03
2.7559000000  7.56870633806207E+03
2.7592000000  7.56761069560074E+03
2.7625000000  7.56652096257484E+03
2.7658000000  7.56543710447840E+03
2.7691000000  7.56435908698622E+03
2.7724000000  7.56328687595387E+03
2.7757000000  7.56222043741763E+03
2.7790000000  7.56115973759438E+03
2.7823000000  7.56010474288159E+03
2.7856000000  7.55905541985697E+03
2.7889000000  7.55801173527861E+03
2.7922000000  7.55697365608446E+03
2.7955000000  7.55594114939242E+03
2.7988000000  7.55491418249981E+03
2.8021000000  7.55389272288339E+03
2.8054000000  7.55287673819879E+03
2.8087000000  7.55186619628047E+03
2.8120000000  7.55086106514117E+03
2.8153000000  7.54986131297176E+03
2.8186000000  7.54886690814060E+03
2.8219000000  7.54787781919350E+03
2.8252000000  7.54689401485297E+03
2.8285000000  7.54591546401809E+03
2.8318000000  7.54494213576381E+03
2.8351000000  7.54397399934068E+03
2.8384000000  7.54301102417432E+03
2.8417000000  7.54205317986490E+03
2.8450000000  7.54110043618661E+03
2.8483000000  7.54015276308728E+03
2.8516000000  7.53921013068772E+03
2.8549000000  7.53827250928118E+03
2.8582000000  7.53733986933284E+03
2.8615000000  7.53641218147925E+03
2.8648000000  7.53548941652777E+03
2.8681000000  7.53457154545583E+03
2.8714000000  7.53365853941053E+03
2.8747000000  7.53275036970786E+03
2.8780000000  7.53184700783225E+03
2.8813000000  7.53094842543571E+03
2.8846000000  7.53005459433744E+03
2.8879000000  7.52916548652297E+03
2.8912000000  7.52828107414370E+03
2.8945000000  7.52740132951601E+03
2.8978000000  7.52652622512081E+03
2.9011000000  7.52565573360274E+03
2.9044000000  7.52478982776945E+03
2.9077000000  7.52392848059101E+03
2.9110000000  7.52307166519921E+03
2.9143000000  7.52221935488674E+03
2.9176000000  7.52137152310659E+03
2.9209000000  7.52052814347132E+03
2.9242000000  7.51968918975229E+03
2.9275000000  7.51885463587898E+03
2.9308000000  7.51802445593826E+03
2.9341000000  7.51719862417364E+03
2.9374000000  7.51637711498457E+03
2.9407000000  7.51555990292569E+03
2.9440000000  7.51474696270601E+03
2.9473000000  7.51393826918829E+03
2.9506000000  7.51313379738820E+03
2.9539000000  7.51233352247364E+03
2.9572000000  7.51153741976392E+03
2.9605000000  7.51074546472905E+03
2.9638000000  7.50995763298893E+03
2.9671000000  7.50917390031271E+03
2.9704000000  7.50839424261785E+03
2.9737000000  7.50761863596953E+03
2.9770000000  7.50684705657983E+03
2.9803000000  7.50607948080685E+03
2.9836000000  7.50531588515414E+03
2.9869000000  7.50455624626982E+03
2.9902000000  7.50380054094583E+03
2.9935000000  7.50304874611713E+03
2.9968000000  7.50230083886103E+03
3.0001000000  7.50155679639634E+03
3.0034000000  7.50081659608259E+03
3.0067000000  7.50008021541938E+03
3.0100000000  7.49934763204546E+03
3.0133000000  7.49861882373806E+03
3.0166000000  7.49789376841213E+03
3.0199000000  7.49717244411953E+03
3.0232000000  7.49645482904826E+03
3.0265000000  7.49574090152171E+03
3.0298000000  7.49503063999797E+03
3.0331000000  7.49432402306899E+03
3.0364000000  7.49362102945978E+03
3.0397000000  7.49292163802774E+03
3.0430000000  7.49222582776192E+03
3.0463000000  7.49153357778209E+03
3.0496000000  7.49084486733822E+03
3.0529000000  7.49015967580958E+03
3.0562000000  7.48947798270400E+03
3.0595000000  7.48879976765721E+03
3.0628000000  7.48812501043193E+03
3.0661000000  7.48745369091733E+03
3.0694000000  7.48678578912807E+03
3.0727000000  7.48612128520374E+03
3.0760000000  7.48546015940801E+03
3.0793000000  7.48480239212800E+03
3.0826000000  7.48414796387332E+03
3.0859000000  7.48349685527565E+03
3.0892000000  7.48284904708781E+03
3.0925000000  7.48220452018299E+03
3.0958000000  7.48156325555422E+03
3.0991000000  7.48092523431344E+03
3.1024000000  7.48029043769092E+03
3.1057000000  7.47965884703451E+03
3.1090000000  7.47903044380889E+03
3.1123000000  7.47840520959486E+03
3.1156000000  7.47778312608865E+03
3.1189000000  7.47716417510128E+03
3.1222000000  7.47654833855768E+03
3.1255000000  7.47593559849617E+03
3.1288000000  7.47532593706765E+03
3.1321000000  7.47471933653497E+03
3.1354000000  7.47411577927217E+03
3.1387000000  7.47351524776385E+03
3.1420000000  7.47291772460446E+03
3.1453000000  7.47232319249764E+03
3.1486000000  7.47173163425545E+03
3.1519000000  7.47114303279786E+03
3.1552000000  7.47055737115186E+03
3.1585000000  7.46997463245101E+03
3.1618000000  7.46939479993456E+03
3.1651000000  7.46881785694700E+03
3.1684000000  7.46824378693717E+03
3.1717000000  7.46767257345784E+03
3.1750000000  7.46710420016482E+03
3.1783000000  7.46653865081650E+03
3.1816000000  7.46597590927310E+03
3.1849000000  7.46541595949601E+03
3.1882000000  7.46485878554722E+03
3.1915000000  7.46430437158865E+03
3.1948000000  7.46375270188147E+03
3.1981000000  7.46320376078552E+03
3.2014000000  7.46265753275868E+03
3.2047000000  7.46211400235617E+03
3.2080000000  7.46157315423008E+03
3.2113000000  7.46103497312858E+03
3.2146000000  7.46049944389542E+03
3.2179000000  7.45996655146920E+03
3.2212000000  7.45943628088292E+03
3.2245000000  7.45890861726327E+03
3.2278000000  7.45838354583000E+03
3.2311000000  7.45786105189539E+03
3.2344000000  7.45734112086368E+03
3.2377000000  7.45682373823032E+03
3.2410000000  7.45630888958156E+03
3.2443000000  7.45579656059376E+03
3.2476000000  7.45528673703288E+03
3.2509000000  7.45477940475378E+03
3.2542000000  7.45427454969977E+03
3.2575000000  7.45377215790196E+03
3.2608000000  7.45327221547873E+03
3.2641000000  7.45277470863512E+03
3.2674000000  7.45227962366233E+03
3.2707000000  7.45178694693710E+03
3.2740000000  7.45129666492118E+03
3.2773000000  7.45080876416079E+03
3.2806000000  7.45032323128601E+03
3.2839000000  7.44984005301030E+03
3.2872000000  7.44935921612995E+03
3.2905000000  7.44888070752347E+03
3.2938000000  7.44840451415116E+03
3.2971000000  7.44793062305447E+03
3.3004000000  7.44745902135556E+03
3.3037000000  7.44698969625666E+03
3.3070000000  7.44652263503969E+03
3.3103000000  7.44605782506565E+03
3.3136000000  7.44559525377406E+03
3.3169000000  7.44513490868255E+03
3.3202000000  7.44467677738631E+03
3.3235000000  7.44422084755750E+03
3.3268000000  7.44376710694488E+03
3.3301000000  7.44331554337323E+03
3.3334000000  7.44286614474283E+03
3.3367000000  7.44241889902904E+03
3.3400000000  7.44197379428169E+03
3.3433000000  7.44153081862476E+03
3.3466000000  7.44108996025572E+03
3.3499000000  7.44065120744517E+03
3.3532000000  7.44021454853629E+03
3.3565000000  7.43977997194434E+03
3.3598000000  7.43934746615630E+03
3.3631000000  7.43891701973031E+03
3.3664000000  7.43848862129516E+03
3.3697000000  7.43806225954997E+03
3.3730000000  7.43763792326359E+03
3.3763000000  7.43721560127416E+03
3.3796000000  7.43679528248877E+03
3.3829000000  7.43637695588282E+03
3.3862000000  7.43596061049974E+03
3.3895000000  7.43554623545046E+03
3.3928000000  7.43513381991292E+03
3.3961000000  7.43472335313173E+03
3.3994000000  7.43431482441772E+03
3.4027000000  7.43390822314737E+03
3.4060000000  7.43350353876255E+03
3.4093000000  7.43310076076996E+03
3.4126000000  7.43269987874083E+03
3.4159000000  7.43230088231033E+03
3.4192000000  7.43190376117729E+03
3.4225000000  7.43150850510369E+03
3.4258000000  7.43111510391433E+03
3.4291000000  7.43072354749633E+03
3.4324000000  7.43033382579874E+03
3.4357000000  7.42994592883220E+03
3.4390000000  7.42955984666842E+03
3.4423000000  7.42917556943987E+03
3.4456000000  7.42879308733933E+03
3.4489000000  7.42841239061952E+03
3.4522000000  7.42803346959272E+03
3.4555000000  7.42765631463025E+03
3.4588000000  7.42728091616230E+03
3.4621000000  7.42690726467730E+03
3.4654000000  7.42653535072180E+03
3.4687000000  7.42616516489981E+03
3.4720000000  7.42579669787264E+03
3.4753000000  7.42542994035839E+03
3.4786000000  7.42506488313166E+03
3.4819000000  7.42470151702310E+03
3.4852000000  7.42433983291914E+03
3.4885000000  7.42397982176145E+03
3.4918000000  7.42362147454685E+03
3.4951000000  7.42326478232661E+03
3.4984000000  7.42290973620642E+03
3.5017000000  7.42255632734580E+03
3.5050000000  7.42220454695782E+03
3.5083000000  7.42185438630879E+03
3.5116000000  7.42150583671782E+03
3.5149000000  7.42115888955659E+03
3.5182000000  7.42081353624888E+03
3.5215000000  7.42046976827030E+03
3.5248000000  7.42012757714794E+03
3.5281000000  7.41978695446003E+03
3.5314000000  7.41944789183557E+03
3.5347000000  7.41911038095408E+03
3.5380000000  7.41877441354513E+03
3.5413000000  7.41843998138820E+03
3.5446000000  7.41810707631212E+03
3.5479000000  7.41777569019500E+03
3.5512000000  7.41744581496368E+03
3.5545000000  7.41711744259357E+03
3.5578000000  7.41679056510821E+03
3.5611000000  7.41646517457908E+03
3.5644000000  7.41614126312518E+03
3.5677000000  7.41581882291276E+03
3.5710000000  7.41549784615501E+03
3.5743000000  7.41517832511172E+03
3.5776000000  7.41486025208911E+03
3.5809000000  7.41454361943926E+03
3.5842000000  7.41422841956013E+03
3.5875000000  7.41391464489497E+03
3.5908000000  7.41360228793224E+03
3.5941000000  7.41329134120520E+03
3.5974000000  7.41298179729161E+03
3.6007000000  7.41267364881351E+03
3.6040000000  7.41236688843690E+03
3.6073000000  7.41206150887143E+03
3.6106000000  7.41175750287012E+03
3.6139000000  7.41145486322911E+03
3.6172000000  7.41115358278736E+03
3.6205000000  7.41085365442633E+03
3.6238000000  7.41055507106979E+03
3.6271000000  7.41025782568345E+03
3.6304000000  7.40996191127475E+03
3.6337000000  7.40966732089259E+03
3.6370000000  7.40937404762697E+03
3.6403000000  7.40908208460888E+03
3.6436000000  7.40879142500988E+03
3.6469000000  7.40850206204192E+03
3.6502000000  7.40821398895705E+03
3.6535000000  7.40792719904717E+03
3.6568000000  7.40764168564379E+03
3.6601000000  7.40735744211771E+03
3.6634000000  7.40707446187882E+03
3.6667000000  7.40679273837584E+03
3.6700000000  7.40651226509606E+03
3.6733000000  7.40623303556505E+03
3.6766000000  7.40595504334651E+03
3.6799000000  7.40567828204192E+03
3.6832000000  7.40540274529035E+03
3.6865000000  7.40512842676821E+03
3.6898000000  7.40485532018900E+03
3.6931000000  7.40458341930304E+03
3.6964000000  7.40431271789733E+03
3.6997000000  7.40404320979520E+03
3.7030000000  7.40377488885611E+03
3.7063000000  7.40350774897550E+03
3.7096000000  7.40324178408439E+03
3.7129000000  7.40297698814933E+03
3.7162000000  7.40271335517203E+03
3.7195000000  7.40245087918921E+03
3.7228000000  7.40218955427239E+03
3.7261000000  7.40192937452755E+03
3.7294000000  7.40167033409508E+03
3.7327000000  7.40141242714940E+03
3.7360000000  7.40115564789884E+03
3.7393000000  7.40089999058539E+03
3.7426000000  7.40064544948445E+03
3.7459000000  7.40039201890470E+03
3.7492000000  7.40013969318776E+03
3.7525000000  7.39988846670814E+03
3.7558000000  7.39963833387291E+03
3.7591000000  7.39938928912150E+03
3.7624000000  7.39914132692554E+03
3.7657000000  7.39889444178860E+03
3.7690000000  7.39864862824605E+03
3.7723000000  7.39840388086481E+03
3.7756000000  7.39816019424313E+03
3.7789000000  7.39791756301049E+03
3.7822000000  7.39767598182723E+03
3.7855000000  7.39743544538454E+03
3.7888000000  7.39719594840412E+03
3.7921000000  7.39695748563803E+03
3.7954000000  7.39672005186861E+03
3.7987000000  7.39648364190802E+03
3.8020000000  7.39624825059834E+03
3.8053000000  7.39601387281124E+03
3.8086000000  7.39578050344771E+03
3.8119000000  7.39554813743807E+03
3.8152000000  7.39531676974161E+03
3.8185000000  7.39508639534655E+03
3.8218000000  7.39485700926968E+03
3.8251000000  7.39462860655638E+03
3.8284000000  7.39440118228027E+03
3.8317000000  7.39417473154316E+03
3.8350000000  7.39394924947472E+03
3.8383000000  7.39372473123248E+03
3.8416000000  7.39350117200155E+03
3.8449000000  7.39327856699442E+03
3.8482000000  7.39305691145088E+03
3.8515000000  7.39283620063776E+03
3.8548000000  7.39261642984881E+03
3.8581000000  7.39239759440452E+03
3.8614000000  7.39217968965193E+03
3.8647000000  7.39196271096452E+03
3.8680000000  7.39174665374191E+03
3.8713000000  7.39153151340991E+03
3.8746000000  7.39131728542011E+03
3.8779000000  7.39110396524995E+03
3.8812000000  7.39089154840237E+03
3.8845000000  7.39068003040572E+03
3.8878000000  7.39046940681370E+03
3.8911000000  7.39025967320499E+03
3.8944000000  7.39005082518328E+03
3.8977000000  7.38984285837701E+03
3.9010000000  7.38963576843926E+03
3.9043000000  7.38942955104760E+03
3.9076000000  7.38922420190386E+03
3.9109000000  7.38901971673412E+03
3.9142000000  7.38881609128843E+03
3.9175000000  7.38861332134064E+03
3.9208000000  7.38841140268846E+03
3.9241000000  7.38821033115302E+03
3.9274000000  7.38801010257901E+03
3.9307000000  7.38781071283423E+03
3.9340000000  7.38761215780977E+03
3.9373000000  7.38741443341961E+03
3.9406000000  7.38721753560055E+03
3.9439000000  7.38702146031218E+03
3.9472000000  7.38682620353657E+03
3.9505000000  7.38663176127821E+03
3.9538000000  7.38643812956394E+03
3.9571000000  7.38624530444261E+03
3.9604000000  7.38605328198519E+03
3.9637000000  7.38586205828445E+03
3.9670000000  7.38567162945490E+03
3.9703000000  7.38548199163262E+03
3.9736000000  7.38529314097524E+03
3.9769000000  7.38510507366161E+03
3.9802000000  7.38491778589178E+03
3.9835000000  7.38473127388696E+03
3.9868000000  7.38454553388916E+03
3.9901000000  7.38436056216130E+03
3.9934000000  7.38417635498690E+03
3.9967000000  7.38399290867006E+03
4.0000000000  7.38381021953533E+03
end


poten 2^2S
name '2^2Sigma+'
symmetry +
lambda 0
mult   2
type  grid
values
0.7000000000  8.25603114451638E+04
0.7033000000  8.11654528426968E+04
0.7066000000  7.98030437168891E+04
0.7099000000  7.84721837387109E+04
0.7132000000  7.71720015678733E+04
0.7165000000  7.59016537917770E+04
0.7198000000  7.46603239079430E+04
0.7231000000  7.34472213479545E+04
0.7264000000  7.22615805410363E+04
0.7297000000  7.11026600154929E+04
0.7330000000  6.99697415363117E+04
0.7363000000  6.88621292773209E+04
0.7396000000  6.77791490263720E+04
0.7429000000  6.67201474220889E+04
0.7462000000  6.56844912207970E+04
0.7495000000  6.46715665923133E+04
0.7528000000  6.36807784433390E+04
0.7561000000  6.27115497672597E+04
0.7594000000  6.17633210192119E+04
0.7627000000  6.08355495153306E+04
0.7660000000  5.99277088551424E+04
0.7693000000  5.90392883661181E+04
0.7726000000  5.81697925694442E+04
0.7759000000  5.73187406661171E+04
0.7792000000  5.64856660425038E+04
0.7825000000  5.56701157945549E+04
0.7858000000  5.48716502698902E+04
0.7891000000  5.40898426270148E+04
0.7924000000  5.33242784109569E+04
0.7957000000  5.25745551446501E+04
0.7990000000  5.18402819354144E+04
0.8023000000  5.11210790959188E+04
0.8056000000  5.04165777790349E+04
0.8089000000  4.97264196260203E+04
0.8122000000  4.90502564274909E+04
0.8155000000  4.83877497966709E+04
0.8188000000  4.77385708544254E+04
0.8221000000  4.71023999256081E+04
0.8254000000  4.64789262462732E+04
0.8287000000  4.58678476813214E+04
0.8320000000  4.52688704521695E+04
0.8353000000  4.46817088740489E+04
0.8386000000  4.41060851025573E+04
0.8419000000  4.35417288891025E+04
0.8452000000  4.29883773448928E+04
0.8485000000  4.24457747131450E+04
0.8518000000  4.19136721491919E+04
0.8551000000  4.13918275081868E+04
0.8584000000  4.08800051401153E+04
0.8617000000  4.03779756918351E+04
0.8650000000  3.98855159158782E+04
0.8683000000  3.94024084857588E+04
0.8716000000  3.89284418175438E+04
0.8749000000  3.84634098974490E+04
0.8782000000  3.80071121152375E+04
0.8815000000  3.75593531032033E+04
0.8848000000  3.71199425805332E+04
0.8881000000  3.66886952028493E+04
0.8914000000  3.62654304167397E+04
0.8947000000  3.58499723190954E+04
0.8980000000  3.54421495210778E+04
0.9013000000  3.50417950165489E+04
0.9046000000  3.46487460547996E+04
0.9079000000  3.42628440174247E+04
0.9112000000  3.38839342991921E+04
0.9145000000  3.35118661927643E+04
0.9178000000  3.31464927771340E+04
0.9211000000  3.27876708096420E+04
0.9244000000  3.24352606214497E+04
0.9277000000  3.20891260163442E+04
0.9310000000  3.17491341727585E+04
0.9343000000  3.14151555488941E+04
0.9376000000  3.10870637908373E+04
0.9409000000  3.07647356435643E+04
0.9442000000  3.04480508647354E+04
0.9475000000  3.01368921411820E+04
0.9508000000  2.98311450079917E+04
0.9541000000  2.95306977701050E+04
0.9574000000  2.92354414263344E+04
0.9607000000  2.89452695957255E+04
0.9640000000  2.86600784461797E+04
0.9673000000  2.83797666252610E+04
0.9706000000  2.81042351931147E+04
0.9739000000  2.78333875574247E+04
0.9772000000  2.75671294103437E+04
0.9805000000  2.73053686673273E+04
0.9838000000  2.70480154078111E+04
0.9871000000  2.67949818176678E+04
0.9904000000  2.65461821333868E+04
0.9937000000  2.63015325879176E+04
0.9970000000  2.60609513581246E+04
1.0003000000  2.58243585137984E+04
1.0036000000  2.55916759681738E+04
1.0069000000  2.53628274299059E+04
1.0102000000  2.51377383564551E+04
1.0135000000  2.49163359088383E+04
1.0168000000  2.46985489076993E+04
1.0201000000  2.44843077906579E+04
1.0234000000  2.42735445708971E+04
1.0267000000  2.40661927969464E+04
1.0300000000  2.38621875136265E+04
1.0333000000  2.36614652241160E+04
1.0366000000  2.34639638531059E+04
1.0399000000  2.32696227110077E+04
1.0432000000  2.30783824591813E+04
1.0465000000  2.28901850761512E+04
1.0498000000  2.27049738247813E+04
1.0531000000  2.25226932203761E+04
1.0564000000  2.23432889996823E+04
1.0597000000  2.21667080907609E+04
1.0630000000  2.19928985837049E+04
1.0663000000  2.18218097021751E+04
1.0696000000  2.16533917757299E+04
1.0729000000  2.14875962129249E+04
1.0762000000  2.13243754751588E+04
1.0795000000  2.11636830512433E+04
1.0828000000  2.10054734326749E+04
1.0861000000  2.08497020895876E+04
1.0894000000  2.06963254473670E+04
1.0927000000  2.05453008639042E+04
1.0960000000  2.03965866074732E+04
1.0993000000  2.02501418352107E+04
1.1026000000  2.01059265721826E+04
1.1059000000  1.99639016910192E+04
1.1092000000  1.98240288921018E+04
1.1125000000  1.96862706842865E+04
1.1158000000  1.95505903661474E+04
1.1191000000  1.94169520077266E+04
1.1224000000  1.92853204327739E+04
1.1257000000  1.91556612014642E+04
1.1290000000  1.90279405935785E+04
1.1323000000  1.89021255921346E+04
1.1356000000  1.87781838674550E+04
1.1389000000  1.86560837616616E+04
1.1422000000  1.85357942735815E+04
1.1455000000  1.84172850440564E+04
1.1488000000  1.83005263416417E+04
1.1521000000  1.81854890486857E+04
1.1554000000  1.80721446477783E+04
1.1587000000  1.79604652085590E+04
1.1620000000  1.78504233748747E+04
1.1653000000  1.77419923522768E+04
1.1686000000  1.76351458958506E+04
1.1719000000  1.75298582983655E+04
1.1752000000  1.74261043787398E+04
1.1785000000  1.73238594708100E+04
1.1818000000  1.72230994123982E+04
1.1851000000  1.71238005346679E+04
1.1884000000  1.70259396517630E+04
1.1917000000  1.69294940507205E+04
1.1950000000  1.68344414816518E+04
1.1983000000  1.67407601481841E+04
1.2016000000  1.66484286981569E+04
1.2049000000  1.65574262145656E+04
1.2082000000  1.64677322067480E+04
1.2115000000  1.63793266018055E+04
1.2148000000  1.62921897362556E+04
1.2181000000  1.62063023479078E+04
1.2214000000  1.61216455679594E+04
1.2247000000  1.60382009133053E+04
1.2280000000  1.59559502790559E+04
1.2313000000  1.58748759312601E+04
1.2346000000  1.57949604998273E+04
1.2379000000  1.57161869716434E+04
1.2412000000  1.56385386838784E+04
1.2445000000  1.55619993174797E+04
1.2478000000  1.54865528908471E+04
1.2511000000  1.54121837536862E+04
1.2544000000  1.53388765810364E+04
1.2577000000  1.52666163674688E+04
1.2610000000  1.51953884214512E+04
1.2643000000  1.51251783598775E+04
1.2676000000  1.50559721027556E+04
1.2709000000  1.49877558680542E+04
1.2742000000  1.49205161667019E+04
1.2775000000  1.48542397977378E+04
1.2808000000  1.47889138436100E+04
1.2841000000  1.47245256656189E+04
1.2874000000  1.46610628995033E+04
1.2907000000  1.45985134511659E+04
1.2940000000  1.45368654925360E+04
1.2973000000  1.44761074575665E+04
1.3006000000  1.44162280383645E+04
1.3039000000  1.43572161814498E+04
1.3072000000  1.42990610841431E+04
1.3105000000  1.42417521910782E+04
1.3138000000  1.41852791908380E+04
1.3171000000  1.41296320127117E+04
1.3204000000  1.40748008235710E+04
1.3237000000  1.40207760248633E+04
1.3270000000  1.39675482497199E+04
1.3303000000  1.39151083601772E+04
1.3336000000  1.38634474445094E+04
1.3369000000  1.38125568146692E+04
1.3402000000  1.37624280038366E+04
1.3435000000  1.37130527640725E+04
1.3468000000  1.36644230640752E+04
1.3501000000  1.36165310870379E+04
1.3534000000  1.35693692286054E+04
1.3567000000  1.35229300949273E+04
1.3600000000  1.34772065008063E+04
1.3633000000  1.34321914679381E+04
1.3666000000  1.33878782232415E+04
1.3699000000  1.33442601972762E+04
1.3732000000  1.33013310227450E+04
1.3765000000  1.32590845330782E+04
1.3798000000  1.32175147610972E+04
1.3831000000  1.31766159377534E+04
1.3864000000  1.31363824909412E+04
1.3897000000  1.30968090443785E+04
1.3930000000  1.30578904165537E+04
1.3963000000  1.30196216197335E+04
1.3996000000  1.29819978590279E+04
1.4029000000  1.29450145315073E+04
1.4062000000  1.29086672253667E+04
1.4095000000  1.28729517191320E+04
1.4128000000  1.28378639809022E+04
1.4161000000  1.28034001676210E+04
1.4194000000  1.27695566243715E+04
1.4227000000  1.27363298836865E+04
1.4260000000  1.27037166648664E+04
1.4293000000  1.26717138732959E+04
1.4326000000  1.26403185997518E+04
1.4359000000  1.26095281196904E+04
1.4392000000  1.25793398925045E+04
1.4425000000  1.25497515607396E+04
1.4458000000  1.25207609492565E+04
1.4491000000  1.24923660643265E+04
1.4524000000  1.24645650926482E+04
1.4557000000  1.24373564002675E+04
1.4590000000  1.24107385313883E+04
1.4623000000  1.23847102070558E+04
1.4656000000  1.23592703236950E+04
1.4689000000  1.23344179514858E+04
1.4722000000  1.23101523325553E+04
1.4755000000  1.22864728789665E+04
1.4788000000  1.22633791704818E+04
1.4821000000  1.22408709520780E+04
1.4854000000  1.22189481311908E+04
1.4887000000  1.21976107746617E+04
1.4920000000  1.21768591053647E+04
1.4953000000  1.21566934984840E+04
1.4986000000  1.21371144774179E+04
1.5019000000  1.21181227092797E+04
1.5052000000  1.20997189999694E+04
1.5085000000  1.20819042887864E+04
1.5118000000  1.20646796425571E+04
1.5151000000  1.20480462492470E+04
1.5184000000  1.20320054110323E+04
1.5217000000  1.20165585368030E+04
1.5250000000  1.20017071340720E+04
1.5283000000  1.19874528002673E+04
1.5316000000  1.19737972133830E+04
1.5349000000  1.19607421219723E+04
1.5382000000  1.19482893344623E+04
1.5415000000  1.19364407077799E+04
1.5448000000  1.19251981352767E+04
1.5481000000  1.19145635339492E+04
1.5514000000  1.19045388309525E+04
1.5547000000  1.18951259494136E+04
1.5580000000  1.18863267935550E+04
1.5613000000  1.18781432331469E+04
1.5646000000  1.18705770873125E+04
1.5679000000  1.18636301077197E+04
1.5712000000  1.18573039612002E+04
1.5745000000  1.18516002118450E+04
1.5778000000  1.18465203026350E+04
1.5811000000  1.18420655366744E+04
1.5844000000  1.18382370581023E+04
1.5877000000  1.18350358327696E+04
1.5910000000  1.18324626287745E+04
1.5943000000  1.18305179969595E+04
1.5976000000  1.18292022514820E+04
1.6009000000  1.18285154505757E+04
1.6042000000  1.18284573776271E+04
1.6075000000  1.18290275226983E+04
1.6108000000  1.18302250646277E+04
1.6141000000  1.18320488538455E+04
1.6174000000  1.18344973960384E+04
1.6207000000  1.18375688367972E+04
1.6240000000  1.18412609473717E+04
1.6273000000  1.18455711116463E+04
1.6306000000  1.18504963144216E+04
1.6339000000  1.18560331310349E+04
1.6372000000  1.18621777182240E+04
1.6405000000  1.18689258057974E+04
1.6438000000  1.18762726875628E+04
1.6471000000  1.18842132054323E+04
1.6504000000  1.18927416946267E+04
1.6537000000  1.19018515698173E+04
1.6570000000  1.19115580395133E+04
1.6603000000  1.19217977905971E+04
1.6636000000  1.19326142712432E+04
1.6669000000  1.19439852530773E+04
1.6702000000  1.19559022893040E+04
1.6735000000  1.19683568457984E+04
1.6768000000  1.19813400705342E+04
1.6801000000  1.19948427710244E+04
1.6834000000  1.20088554214239E+04
1.6867000000  1.20233681774886E+04
1.6900000000  1.20383708947298E+04
1.6933000000  1.20538531483498E+04
1.6966000000  1.20698042543758E+04
1.6999000000  1.20862132916656E+04
1.7032000000  1.21030691245535E+04
1.7065000000  1.21203604259421E+04
1.7098000000  1.21380757006660E+04
1.7131000000  1.21562033089659E+04
1.7164000000  1.21747314899204E+04
1.7197000000  1.21936483846928E+04
1.7230000000  1.22129420594604E+04
1.7263000000  1.22326005279033E+04
1.7296000000  1.22526117731412E+04
1.7329000000  1.22729637690163E+04
1.7362000000  1.22936445006347E+04
1.7395000000  1.23146419840880E+04
1.7428000000  1.23359442852894E+04
1.7461000000  1.23575395378693E+04
1.7494000000  1.23794159600881E+04
1.7527000000  1.24015618707337E+04
1.7560000000  1.24239657039796E+04
1.7593000000  1.24466160231930E+04
1.7626000000  1.24695015336875E+04
1.7659000000  1.24926110944240E+04
1.7692000000  1.25159337286726E+04
1.7725000000  1.25394586336516E+04
1.7758000000  1.25631751891691E+04
1.7791000000  1.25870729652930E+04
1.7824000000  1.26111417290852E+04
1.7857000000  1.26353714504336E+04
1.7890000000  1.26597523070223E+04
1.7923000000  1.26842746884806E+04
1.7956000000  1.27089291997539E+04
1.7989000000  1.27337066637398E+04
1.8022000000  1.27585981232343E+04
1.8055000000  1.27835948422319E+04
1.8088000000  1.28086883066250E+04
1.8121000000  1.28338702243446E+04
1.8154000000  1.28591325249867E+04
1.8187000000  1.28844673589649E+04
1.8220000000  1.29098670962305E+04
1.8253000000  1.29353243245982E+04
1.8286000000  1.29608318477149E+04
1.8319000000  1.29863826827080E+04
1.8352000000  1.30119700575456E+04
1.8385000000  1.30375874081417E+04
1.8418000000  1.30632283752364E+04
1.8451000000  1.30888868010794E+04
1.8484000000  1.31145567259427E+04
1.8517000000  1.31402323844887E+04
1.8550000000  1.31659082020156E+04
1.8583000000  1.31915787906014E+04
1.8616000000  1.32172389451672E+04
1.8649000000  1.32428836394766E+04
1.8682000000  1.32685080220889E+04
1.8715000000  1.32941074122811E+04
1.8748000000  1.33196772959517E+04
1.8781000000  1.33452133215205E+04
1.8814000000  1.33707112958331E+04
1.8847000000  1.33961671800841E+04
1.8880000000  1.34215770857643E+04
1.8913000000  1.34469372706425E+04
1.8946000000  1.34722441347884E+04
1.8979000000  1.34974942166427E+04
1.9012000000  1.35226841891407E+04
1.9045000000  1.35478108558938E+04
1.9078000000  1.35728711474325E+04
1.9111000000  1.35978621175157E+04
1.9144000000  1.36227809395092E+04
1.9177000000  1.36476249028339E+04
1.9210000000  1.36723914094885E+04
1.9243000000  1.36970779706467E+04
1.9276000000  1.37216822033299E+04
1.9309000000  1.37462018271574E+04
1.9342000000  1.37706346611733E+04
1.9375000000  1.37949786207517E+04
1.9408000000  1.38192317145788E+04
1.9441000000  1.38433920417129E+04
1.9474000000  1.38674577887213E+04
1.9507000000  1.38914272268928E+04
1.9540000000  1.39152987095270E+04
1.9573000000  1.39390706692972E+04
1.9606000000  1.39627416156872E+04
1.9639000000  1.39863101325009E+04
1.9672000000  1.40097748754431E+04
1.9705000000  1.40331345697699E+04
1.9738000000  1.40563880080084E+04
1.9771000000  1.40795340477432E+04
1.9804000000  1.41025716094690E+04
1.9837000000  1.41254996745073E+04
1.9870000000  1.41483172829863E+04
1.9903000000  1.41710235318823E+04
1.9936000000  1.41936175731204E+04
1.9969000000  1.42160986117338E+04
2.0002000000  1.42384659040806E+04
2.0035000000  1.42607187561147E+04
2.0068000000  1.42828565217116E+04
2.0101000000  1.43048786010463E+04
2.0134000000  1.43267844390215E+04
2.0167000000  1.43485735237460E+04
2.0200000000  1.43702453850609E+04
2.0233000000  1.43917995931122E+04
2.0266000000  1.44132357569688E+04
2.0299000000  1.44345535232842E+04
2.0332000000  1.44557525750014E+04
2.0365000000  1.44768326300982E+04
2.0398000000  1.44977934403731E+04
2.0431000000  1.45186347902698E+04
2.0464000000  1.45393564957393E+04
2.0497000000  1.45599584031385E+04
2.0530000000  1.45804403881636E+04
2.0563000000  1.46008023548186E+04
2.0596000000  1.46210442344155E+04
2.0629000000  1.46411659846082E+04
2.0662000000  1.46611675884556E+04
2.0695000000  1.46810490535163E+04
2.0728000000  1.47008104109711E+04
2.0761000000  1.47204517147743E+04
2.0794000000  1.47399730408322E+04
2.0827000000  1.47593744862076E+04
2.0860000000  1.47786561683495E+04
2.0893000000  1.47978182243486E+04
2.0926000000  1.48168608102151E+04
2.0959000000  1.48357841001810E+04
2.0992000000  1.48545882860235E+04
2.1025000000  1.48732735764108E+04
2.1058000000  1.48918401962684E+04
2.1091000000  1.49102883861658E+04
2.1124000000  1.49286184017227E+04
2.1157000000  1.49468305130338E+04
2.1190000000  1.49649250041124E+04
2.1223000000  1.49829021723517E+04
2.1256000000  1.50007623280022E+04
2.1289000000  1.50185057936673E+04
2.1322000000  1.50361329038137E+04
2.1355000000  1.50536440042976E+04
2.1388000000  1.50710394519063E+04
2.1421000000  1.50883196139136E+04
2.1454000000  1.51054848676503E+04
2.1487000000  1.51225356000869E+04
2.1520000000  1.51394722074310E+04
2.1553000000  1.51562950947362E+04
2.1586000000  1.51730046755238E+04
2.1619000000  1.51896013714168E+04
2.1652000000  1.52060856117848E+04
2.1685000000  1.52224578334003E+04
2.1718000000  1.52387184801063E+04
2.1751000000  1.52548680024934E+04
2.1784000000  1.52709068575880E+04
2.1817000000  1.52868355085501E+04
2.1850000000  1.53026544243801E+04
2.1883000000  1.53183640796351E+04
2.1916000000  1.53339649541547E+04
2.1949000000  1.53494575327946E+04
2.1982000000  1.53648423051688E+04
2.2015000000  1.53801197654002E+04
2.2048000000  1.53952904118787E+04
2.2081000000  1.54103547470275E+04
2.2114000000  1.54253132770758E+04
2.2147000000  1.54401665118394E+04
2.2180000000  1.54549149645081E+04
2.2213000000  1.54695591514395E+04
2.2246000000  1.54840995919598E+04
2.2279000000  1.54985368081702E+04
2.2312000000  1.55128713247604E+04
2.2345000000  1.55271036688267E+04
2.2378000000  1.55412343696971E+04
2.2411000000  1.55552639587612E+04
2.2444000000  1.55691929693059E+04
2.2477000000  1.55830219363558E+04
2.2510000000  1.55967513965194E+04
2.2543000000  1.56103818878395E+04
2.2576000000  1.56239139496489E+04
2.2609000000  1.56373481224304E+04
2.2642000000  1.56506849476813E+04
2.2675000000  1.56639249677827E+04
2.2708000000  1.56770687258722E+04
2.2741000000  1.56901167657214E+04
2.2774000000  1.57030696316173E+04
2.2807000000  1.57159278682468E+04
2.2840000000  1.57286920205860E+04
2.2873000000  1.57413626337926E+04
2.2906000000  1.57539402531016E+04
2.2939000000  1.57664254237247E+04
2.2972000000  1.57788186907532E+04
2.3005000000  1.57911205990636E+04
2.3038000000  1.58033316932268E+04
2.3071000000  1.58154525174202E+04
2.3104000000  1.58274836153424E+04
2.3137000000  1.58394255301312E+04
2.3170000000  1.58512788042843E+04
2.3203000000  1.58630439795822E+04
2.3236000000  1.58747215970146E+04
2.3269000000  1.58863121967086E+04
2.3302000000  1.58978163178595E+04
2.3335000000  1.59092344986642E+04
2.3368000000  1.59205672762568E+04
2.3401000000  1.59318151866465E+04
2.3434000000  1.59429787646574E+04
2.3467000000  1.59540585438712E+04
2.3500000000  1.59650550565707E+04
2.3533000000  1.59759688336868E+04
2.3566000000  1.59868004047461E+04
2.3599000000  1.59975502978213E+04
2.3632000000  1.60082190394830E+04
2.3665000000  1.60188071547533E+04
2.3698000000  1.60293151670617E+04
2.3731000000  1.60397435982015E+04
2.3764000000  1.60500929682890E+04
2.3797000000  1.60603637957239E+04
2.3830000000  1.60705565971509E+04
2.3863000000  1.60806718874232E+04
2.3896000000  1.60907101795673E+04
2.3929000000  1.61006719847495E+04
2.3962000000  1.61105578122431E+04
2.3995000000  1.61203681693976E+04
2.4028000000  1.61301035616090E+04
2.4061000000  1.61397644922910E+04
2.4094000000  1.61493514628485E+04
2.4127000000  1.61588649726503E+04
2.4160000000  1.61683055190053E+04
2.4193000000  1.61776735971382E+04
2.4226000000  1.61869697001670E+04
2.4259000000  1.61961943190808E+04
2.4292000000  1.62053479427200E+04
2.4325000000  1.62144310577562E+04
2.4358000000  1.62234441486734E+04
2.4391000000  1.62323876977508E+04
2.4424000000  1.62412621850456E+04
2.4457000000  1.62500680883773E+04
2.4490000000  1.62588058833123E+04
2.4523000000  1.62674760431504E+04
2.4556000000  1.62760790389109E+04
2.4589000000  1.62846153393198E+04
2.4622000000  1.62930854107988E+04
2.4655000000  1.63014897174533E+04
2.4688000000  1.63098287210627E+04
2.4721000000  1.63181028810706E+04
2.4754000000  1.63263126545756E+04
2.4787000000  1.63344584963231E+04
2.4820000000  1.63425408586981E+04
2.4853000000  1.63505601917175E+04
2.4886000000  1.63585169430240E+04
2.4919000000  1.63664115578805E+04
2.4952000000  1.63742444791644E+04
2.4985000000  1.63820161473631E+04
2.5018000000  1.63897270005701E+04
2.5051000000  1.63973774744809E+04
2.5084000000  1.64049680023901E+04
2.5117000000  1.64124990151891E+04
2.5150000000  1.64199709413631E+04
2.5183000000  1.64273842069905E+04
2.5216000000  1.64347392357406E+04
2.5249000000  1.64420364488737E+04
2.5282000000  1.64492762652401E+04
2.5315000000  1.64564591012804E+04
2.5348000000  1.64635853710259E+04
2.5381000000  1.64706554860995E+04
2.5414000000  1.64776698557167E+04
2.5447000000  1.64846288866872E+04
2.5480000000  1.64915329834170E+04
2.5513000000  1.64983825479105E+04
2.5546000000  1.65051779797732E+04
2.5579000000  1.65119196762142E+04
2.5612000000  1.65186080320499E+04
2.5645000000  1.65252434397074E+04
2.5678000000  1.65318262892281E+04
2.5711000000  1.65383569682719E+04
2.5744000000  1.65448358621216E+04
2.5777000000  1.65512633536875E+04
2.5810000000  1.65576398235120E+04
2.5843000000  1.65639656497753E+04
2.5876000000  1.65702412083002E+04
2.5909000000  1.65764668725579E+04
2.5942000000  1.65826430136738E+04
2.5975000000  1.65887700004337E+04
2.6008000000  1.65948481992896E+04
2.6041000000  1.66008779743665E+04
2.6074000000  1.66068596874690E+04
2.6107000000  1.66127936980878E+04
2.6140000000  1.66186803634072E+04
2.6173000000  1.66245200383117E+04
2.6206000000  1.66303130753937E+04
2.6239000000  1.66360598249610E+04
2.6272000000  1.66417606350443E+04
2.6305000000  1.66474158514050E+04
2.6338000000  1.66530258175431E+04
2.6371000000  1.66585908747057E+04
2.6404000000  1.66641113618944E+04
2.6437000000  1.66695876158747E+04
2.6470000000  1.66750199711834E+04
2.6503000000  1.66804087601379E+04
2.6536000000  1.66857543128447E+04
2.6569000000  1.66910569572082E+04
2.6602000000  1.66963170189395E+04
2.6635000000  1.67015348215654E+04
2.6668000000  1.67067106864378E+04
2.6701000000  1.67118449327427E+04
2.6734000000  1.67169378775094E+04
2.6767000000  1.67219898356199E+04
2.6800000000  1.67270011198185E+04
2.6833000000  1.67319720407211E+04
2.6866000000  1.67369029068250E+04
2.6899000000  1.67417940245185E+04
2.6932000000  1.67466456980904E+04
2.6965000000  1.67514582297402E+04
2.6998000000  1.67562319195874E+04
2.7031000000  1.67609670656822E+04
2.7064000000  1.67656639640144E+04
2.7097000000  1.67703229085244E+04
2.7130000000  1.67749441911126E+04
2.7163000000  1.67795281016497E+04
2.7196000000  1.67840749279869E+04
2.7229000000  1.67885849559658E+04
2.7262000000  1.67930584694290E+04
2.7295000000  1.67974957502300E+04
2.7328000000  1.68018970782436E+04
2.7361000000  1.68062627313759E+04
2.7394000000  1.68105929855753E+04
2.7427000000  1.68148881148421E+04
2.7460000000  1.68191483912391E+04
2.7493000000  1.68233740849023E+04
2.7526000000  1.68275654640508E+04
2.7559000000  1.68317227949973E+04
2.7592000000  1.68358463421588E+04
2.7625000000  1.68399363680667E+04
2.7658000000  1.68439931333776E+04
2.7691000000  1.68480168968832E+04
2.7724000000  1.68520079155211E+04
2.7757000000  1.68559664443854E+04
2.7790000000  1.68598927367365E+04
2.7823000000  1.68637870440123E+04
2.7856000000  1.68676496158383E+04
2.7889000000  1.68714807000377E+04
2.7922000000  1.68752805426425E+04
2.7955000000  1.68790493879033E+04
2.7988000000  1.68827874783002E+04
2.8021000000  1.68864950545528E+04
2.8054000000  1.68901723556310E+04
2.8087000000  1.68938196187649E+04
2.8120000000  1.68974370794556E+04
2.8153000000  1.69010249714853E+04
2.8186000000  1.69045835269277E+04
2.8219000000  1.69081129761583E+04
2.8252000000  1.69116135478648E+04
2.8285000000  1.69150854690571E+04
2.8318000000  1.69185289650779E+04
2.8351000000  1.69219442596127E+04
2.8384000000  1.69253315747003E+04
2.8417000000  1.69286911307424E+04
2.8450000000  1.69320231465144E+04
2.8483000000  1.69353278391753E+04
2.8516000000  1.69386054242776E+04
2.8549000000  1.69418561157778E+04
2.8582000000  1.69450801260461E+04
2.8615000000  1.69482776658767E+04
2.8648000000  1.69514489444974E+04
2.8681000000  1.69545941695800E+04
2.8714000000  1.69577135472501E+04
2.8747000000  1.69608072820970E+04
2.8780000000  1.69638755771834E+04
2.8813000000  1.69669186340555E+04
2.8846000000  1.69699366527526E+04
2.8879000000  1.69729298318170E+04
2.8912000000  1.69758983683039E+04
2.8945000000  1.69788424577906E+04
2.8978000000  1.69817622943867E+04
2.9011000000  1.69846580707434E+04
2.9044000000  1.69875299780633E+04
2.9077000000  1.69903782061098E+04
2.9110000000  1.69932029432166E+04
2.9143000000  1.69960043762974E+04
2.9176000000  1.69987826908551E+04
2.9209000000  1.70015380709915E+04
2.9242000000  1.70042706994163E+04
2.9275000000  1.70069807574567E+04
2.9308000000  1.70096684250664E+04
2.9341000000  1.70123338808353E+04
2.9374000000  1.70149773019983E+04
2.9407000000  1.70175988644446E+04
2.9440000000  1.70201987427269E+04
2.9473000000  1.70227771100704E+04
2.9506000000  1.70253341383816E+04
2.9539000000  1.70278699982580E+04
2.9572000000  1.70303848589962E+04
2.9605000000  1.70328788886015E+04
2.9638000000  1.70353522537962E+04
2.9671000000  1.70378051200290E+04
2.9704000000  1.70402376514834E+04
2.9737000000  1.70426500110864E+04
2.9770000000  1.70450423605175E+04
2.9803000000  1.70474148602171E+04
2.9836000000  1.70497676693953E+04
2.9869000000  1.70521009460403E+04
2.9902000000  1.70544148469270E+04
2.9935000000  1.70567095276255E+04
2.9968000000  1.70589851425095E+04
3.0001000000  1.70612418447647E+04
3.0034000000  1.70634797863971E+04
3.0067000000  1.70656991182415E+04
3.0100000000  1.70678999899695E+04
3.0133000000  1.70700825500978E+04
3.0166000000  1.70722469459965E+04
3.0199000000  1.70743933238969E+04
3.0232000000  1.70765218289001E+04
3.0265000000  1.70786326049846E+04
3.0298000000  1.70807257950143E+04
3.0331000000  1.70828015407468E+04
3.0364000000  1.70848599828410E+04
3.0397000000  1.70869012608649E+04
3.0430000000  1.70889255133038E+04
3.0463000000  1.70909328775675E+04
3.0496000000  1.70929234899987E+04
3.0529000000  1.70948974858801E+04
3.0562000000  1.70968549994422E+04
3.0595000000  1.70987961638711E+04
3.0628000000  1.71007211113159E+04
3.0661000000  1.71026299728960E+04
3.0694000000  1.71045228787091E+04
3.0727000000  1.71063999578379E+04
3.0760000000  1.71082613383580E+04
3.0793000000  1.71101071473450E+04
3.0826000000  1.71119375108821E+04
3.0859000000  1.71137525540667E+04
3.0892000000  1.71155524010182E+04
3.0925000000  1.71173371748850E+04
3.0958000000  1.71191069978512E+04
3.0991000000  1.71208619911444E+04
3.1024000000  1.71226022750419E+04
3.1057000000  1.71243279688785E+04
3.1090000000  1.71260391910528E+04
3.1123000000  1.71277360590343E+04
3.1156000000  1.71294186893702E+04
3.1189000000  1.71310871976926E+04
3.1222000000  1.71327416987244E+04
3.1255000000  1.71343823062871E+04
3.1288000000  1.71360091333064E+04
3.1321000000  1.71376222918198E+04
3.1354000000  1.71392218929824E+04
3.1387000000  1.71408080470740E+04
3.1420000000  1.71423808635053E+04
3.1453000000  1.71439404508245E+04
3.1486000000  1.71454869167236E+04
3.1519000000  1.71470203680451E+04
3.1552000000  1.71485409107879E+04
3.1585000000  1.71500486501138E+04
3.1618000000  1.71515436903539E+04
3.1651000000  1.71530261350147E+04
3.1684000000  1.71544960867841E+04
3.1717000000  1.71559536475378E+04
3.1750000000  1.71573989183453E+04
3.1783000000  1.71588319994761E+04
3.1816000000  1.71602529904051E+04
3.1849000000  1.71616619898197E+04
3.1882000000  1.71630590956244E+04
3.1915000000  1.71644444049480E+04
3.1948000000  1.71658180141484E+04
3.1981000000  1.71671800188191E+04
3.2014000000  1.71685305137944E+04
3.2047000000  1.71698695931559E+04
3.2080000000  1.71711973502375E+04
3.2113000000  1.71725138776314E+04
3.2146000000  1.71738192671935E+04
3.2179000000  1.71751136100495E+04
3.2212000000  1.71763969965997E+04
3.2245000000  1.71776695165251E+04
3.2278000000  1.71789312587927E+04
3.2311000000  1.71801823116608E+04
3.2344000000  1.71814227626845E+04
3.2377000000  1.71826526987212E+04
3.2410000000  1.71838722059355E+04
3.2443000000  1.71850813698051E+04
3.2476000000  1.71862802751256E+04
3.2509000000  1.71874690060156E+04
3.2542000000  1.71886476459224E+04
3.2575000000  1.71898162776269E+04
3.2608000000  1.71909749832483E+04
3.2641000000  1.71921238442499E+04
3.2674000000  1.71932629414435E+04
3.2707000000  1.71943923549948E+04
3.2740000000  1.71955121644283E+04
3.2773000000  1.71966224486318E+04
3.2806000000  1.71977232858620E+04
3.2839000000  1.71988147537488E+04
3.2872000000  1.71998969293006E+04
3.2905000000  1.72009698889085E+04
3.2938000000  1.72020337083514E+04
3.2971000000  1.72030884628010E+04
3.3004000000  1.72041342268260E+04
3.3037000000  1.72051710743968E+04
3.3070000000  1.72061990788905E+04
3.3103000000  1.72072183130953E+04
3.3136000000  1.72082288492147E+04
3.3169000000  1.72092307588726E+04
3.3202000000  1.72102241131176E+04
3.3235000000  1.72112089824271E+04
3.3268000000  1.72121854367123E+04
3.3301000000  1.72131535453222E+04
3.3334000000  1.72141133770482E+04
3.3367000000  1.72150650001280E+04
3.3400000000  1.72160084822506E+04
3.3433000000  1.72169438905599E+04
3.3466000000  1.72178712916595E+04
3.3499000000  1.72187907516164E+04
3.3532000000  1.72197023359655E+04
3.3565000000  1.72206061097136E+04
3.3598000000  1.72215021373438E+04
3.3631000000  1.72223904828190E+04
3.3664000000  1.72232712095867E+04
3.3697000000  1.72241443805825E+04
3.3730000000  1.72250100582340E+04
3.3763000000  1.72258683044655E+04
3.3796000000  1.72267191807011E+04
3.3829000000  1.72275627478690E+04
3.3862000000  1.72283990664056E+04
3.3895000000  1.72292281962588E+04
3.3928000000  1.72300501968923E+04
3.3961000000  1.72308651272892E+04
3.3994000000  1.72316730459558E+04
3.4027000000  1.72324740109253E+04
3.4060000000  1.72332680797616E+04
3.4093000000  1.72340553095629E+04
3.4126000000  1.72348357569653E+04
3.4159000000  1.72356094781468E+04
3.4192000000  1.72363765288303E+04
3.4225000000  1.72371369642878E+04
3.4258000000  1.72378908393435E+04
3.4291000000  1.72386382083775E+04
3.4324000000  1.72393791253293E+04
3.4357000000  1.72401136437012E+04
3.4390000000  1.72408418165619E+04
3.4423000000  1.72415636965497E+04
3.4456000000  1.72422793358761E+04
3.4489000000  1.72429887863292E+04
3.4522000000  1.72436920992766E+04
3.4555000000  1.72443893256693E+04
3.4588000000  1.72450805160447E+04
3.4621000000  1.72457657205299E+04
3.4654000000  1.72464449888450E+04
3.4687000000  1.72471183703061E+04
3.4720000000  1.72477859138288E+04
3.4753000000  1.72484476679312E+04
3.4786000000  1.72491036807373E+04
3.4819000000  1.72497539999795E+04
3.4852000000  1.72503986730025E+04
3.4885000000  1.72510377467658E+04
3.4918000000  1.72516712678470E+04
3.4951000000  1.72522992824447E+04
3.4984000000  1.72529218363817E+04
3.5017000000  1.72535389751077E+04
3.5050000000  1.72541507437026E+04
3.5083000000  1.72547571868792E+04
3.5116000000  1.72553583489863E+04
3.5149000000  1.72559542740111E+04
3.5182000000  1.72565450055830E+04
3.5215000000  1.72571305869754E+04
3.5248000000  1.72577110611094E+04
3.5281000000  1.72582864705560E+04
3.5314000000  1.72588568575393E+04
3.5347000000  1.72594222639390E+04
3.5380000000  1.72599827312932E+04
3.5413000000  1.72605383008012E+04
3.5446000000  1.72610890133262E+04
3.5479000000  1.72616349093979E+04
3.5512000000  1.72621760292151E+04
3.5545000000  1.72627124126487E+04
3.5578000000  1.72632440992438E+04
3.5611000000  1.72637711282227E+04
3.5644000000  1.72642935384872E+04
3.5677000000  1.72648113686216E+04
3.5710000000  1.72653246568945E+04
3.5743000000  1.72658334412621E+04
3.5776000000  1.72663377593703E+04
3.5809000000  1.72668376485571E+04
3.5842000000  1.72673331458554E+04
3.5875000000  1.72678242879950E+04
3.5908000000  1.72683111114056E+04
3.5941000000  1.72687936522185E+04
3.5974000000  1.72692719462697E+04
3.6007000000  1.72697460291018E+04
3.6040000000  1.72702159359664E+04
3.6073000000  1.72706817018266E+04
3.6106000000  1.72711433613593E+04
3.6139000000  1.72716009489574E+04
3.6172000000  1.72720544987319E+04
3.6205000000  1.72725040445146E+04
3.6238000000  1.72729496198600E+04
3.6271000000  1.72733912580478E+04
3.6304000000  1.72738289920847E+04
3.6337000000  1.72742628547070E+04
3.6370000000  1.72746928783825E+04
3.6403000000  1.72751190953129E+04
3.6436000000  1.72755415374357E+04
3.6469000000  1.72759602364264E+04
3.6502000000  1.72763752237008E+04
3.6535000000  1.72767865304168E+04
3.6568000000  1.72771941874766E+04
3.6601000000  1.72775982255288E+04
3.6634000000  1.72779986749703E+04
3.6667000000  1.72783955659487E+04
3.6700000000  1.72787889283638E+04
3.6733000000  1.72791787918698E+04
3.6766000000  1.72795651858774E+04
3.6799000000  1.72799481395559E+04
3.6832000000  1.72803276818344E+04
3.6865000000  1.72807038414048E+04
3.6898000000  1.72810766467228E+04
3.6931000000  1.72814461260103E+04
3.6964000000  1.72818123072573E+04
3.6997000000  1.72821752182234E+04
3.7030000000  1.72825348864400E+04
3.7063000000  1.72828913392121E+04
3.7096000000  1.72832446036199E+04
3.7129000000  1.72835947065210E+04
3.7162000000  1.72839416745519E+04
3.7195000000  1.72842855341298E+04
3.7228000000  1.72846263114544E+04
3.7261000000  1.72849640325099E+04
3.7294000000  1.72852987230663E+04
3.7327000000  1.72856304086816E+04
3.7360000000  1.72859591147031E+04
3.7393000000  1.72862848662694E+04
3.7426000000  1.72866076883120E+04
3.7459000000  1.72869276055569E+04
3.7492000000  1.72872446425264E+04
3.7525000000  1.72875588235405E+04
3.7558000000  1.72878701727189E+04
3.7591000000  1.72881787139823E+04
3.7624000000  1.72884844710542E+04
3.7657000000  1.72887874674625E+04
3.7690000000  1.72890877265409E+04
3.7723000000  1.72893852714308E+04
3.7756000000  1.72896801250825E+04
3.7789000000  1.72899723102568E+04
3.7822000000  1.72902618495270E+04
3.7855000000  1.72905487652797E+04
3.7888000000  1.72908330797170E+04
3.7921000000  1.72911148148575E+04
3.7954000000  1.72913939925380E+04
3.7987000000  1.72916706344149E+04
3.8020000000  1.72919447619659E+04
3.8053000000  1.72922163964910E+04
3.8086000000  1.72924855591144E+04
3.8119000000  1.72927522707858E+04
3.8152000000  1.72930165522814E+04
3.8185000000  1.72932784242061E+04
3.8218000000  1.72935379069941E+04
3.8251000000  1.72937950209109E+04
3.8284000000  1.72940497860544E+04
3.8317000000  1.72943022223559E+04
3.8350000000  1.72945523495825E+04
3.8383000000  1.72948001873371E+04
3.8416000000  1.72950457550608E+04
3.8449000000  1.72952890720338E+04
3.8482000000  1.72955301573765E+04
3.8515000000  1.72957690300514E+04
3.8548000000  1.72960057088636E+04
3.8581000000  1.72962402124629E+04
3.8614000000  1.72964725593444E+04
3.8647000000  1.72967027678500E+04
3.8680000000  1.72969308561699E+04
3.8713000000  1.72971568423434E+04
3.8746000000  1.72973807442605E+04
3.8779000000  1.72976025796629E+04
3.8812000000  1.72978223661452E+04
3.8845000000  1.72980401211561E+04
3.8878000000  1.72982558620000E+04
3.8911000000  1.72984696058374E+04
3.8944000000  1.72986813696867E+04
3.8977000000  1.72988911704254E+04
3.9010000000  1.72990990247905E+04
3.9043000000  1.72993049493806E+04
3.9076000000  1.72995089606564E+04
3.9109000000  1.72997110749420E+04
3.9142000000  1.72999113084261E+04
3.9175000000  1.73001096771631E+04
3.9208000000  1.73003061970739E+04
3.9241000000  1.73005008839476E+04
3.9274000000  1.73006937534417E+04
3.9307000000  1.73008848210841E+04
3.9340000000  1.73010741022737E+04
3.9373000000  1.73012616122811E+04
3.9406000000  1.73014473662505E+04
3.9439000000  1.73016313792001E+04
3.9472000000  1.73018136660232E+04
3.9505000000  1.73019942414894E+04
3.9538000000  1.73021731202456E+04
3.9571000000  1.73023503168169E+04
3.9604000000  1.73025258456076E+04
3.9637000000  1.73026997209022E+04
3.9670000000  1.73028719568664E+04
3.9703000000  1.73030425675483E+04
3.9736000000  1.73032115668788E+04
3.9769000000  1.73033789686731E+04
3.9802000000  1.73035447866314E+04
3.9835000000  1.73037090343398E+04
3.9868000000  1.73038717252716E+04
3.9901000000  1.73040328727875E+04
3.9934000000  1.73041924901374E+04
3.9967000000  1.73043505904607E+04
4.0000000000  1.73045071867872E+04
end


NAC C 2^2S
name "NAC"
lambda 0 0
symmetry + +
mult  2 2 
factor 1.0
type  grid
factor 0.0
values
0.7000000000       0.104693457
0.7033000000       0.105388896
0.7066000000       0.106091185
0.7099000000       0.106800412
0.7132000000       0.107516668
0.7165000000       0.108240044
0.7198000000       0.108970633
0.7231000000       0.109708531
0.7264000000       0.110453832
0.7297000000       0.111206636
0.7330000000       0.111967041
0.7363000000       0.112735149
0.7396000000       0.113511061
0.7429000000       0.114294883
0.7462000000       0.115086721
0.7495000000       0.115886681
0.7528000000       0.116694874
0.7561000000       0.117511412
0.7594000000       0.118336407
0.7627000000       0.119169974
0.7660000000       0.120012232
0.7693000000       0.120863297
0.7726000000       0.121723293
0.7759000000       0.122592341
0.7792000000       0.123470568
0.7825000000       0.124358100
0.7858000000       0.125255066
0.7891000000       0.126161599
0.7924000000       0.127077833
0.7957000000       0.128003903
0.7990000000       0.128939948
0.8023000000       0.129886110
0.8056000000       0.130842531
0.8089000000       0.131809358
0.8122000000       0.132786739
0.8155000000       0.133774826
0.8188000000       0.134773771
0.8221000000       0.135783732
0.8254000000       0.136804868
0.8287000000       0.137837340
0.8320000000       0.138881314
0.8353000000       0.139936958
0.8386000000       0.141004442
0.8419000000       0.142083941
0.8452000000       0.143175630
0.8485000000       0.144279692
0.8518000000       0.145396309
0.8551000000       0.146525668
0.8584000000       0.147667959
0.8617000000       0.148823376
0.8650000000       0.149992117
0.8683000000       0.151174382
0.8716000000       0.152370376
0.8749000000       0.153580308
0.8782000000       0.154804389
0.8815000000       0.156042836
0.8848000000       0.157295869
0.8881000000       0.158563713
0.8914000000       0.159846596
0.8947000000       0.161144751
0.8980000000       0.162458415
0.9013000000       0.163787831
0.9046000000       0.165133244
0.9079000000       0.166494906
0.9112000000       0.167873072
0.9145000000       0.169268004
0.9178000000       0.170679968
0.9211000000       0.172109234
0.9244000000       0.173556078
0.9277000000       0.175020782
0.9310000000       0.176503634
0.9343000000       0.178004926
0.9376000000       0.179524957
0.9409000000       0.181064030
0.9442000000       0.182622456
0.9475000000       0.184200552
0.9508000000       0.185798640
0.9541000000       0.187417050
0.9574000000       0.189056116
0.9607000000       0.190716183
0.9640000000       0.192397599
0.9673000000       0.194100720
0.9706000000       0.195825911
0.9739000000       0.197573542
0.9772000000       0.199343991
0.9805000000       0.201137645
0.9838000000       0.202954899
0.9871000000       0.204796154
0.9904000000       0.206661821
0.9937000000       0.208552319
0.9970000000       0.210468076
1.0003000000       0.212409528
1.0036000000       0.214377121
1.0069000000       0.216371311
1.0102000000       0.218392561
1.0135000000       0.220441346
1.0168000000       0.222518151
1.0201000000       0.224623470
1.0234000000       0.226757808
1.0267000000       0.228921681
1.0300000000       0.231115616
1.0333000000       0.233340150
1.0366000000       0.235595835
1.0399000000       0.237883230
1.0432000000       0.240202911
1.0465000000       0.242555462
1.0498000000       0.244941484
1.0531000000       0.247361587
1.0564000000       0.249816396
1.0597000000       0.252306552
1.0630000000       0.254832705
1.0663000000       0.257395525
1.0696000000       0.259995693
1.0729000000       0.262633906
1.0762000000       0.265310877
1.0795000000       0.268027334
1.0828000000       0.270784021
1.0861000000       0.273581701
1.0894000000       0.276421152
1.0927000000       0.279303169
1.0960000000       0.282228567
1.0993000000       0.285198178
1.1026000000       0.288212852
1.1059000000       0.291273462
1.1092000000       0.294380896
1.1125000000       0.297536065
1.1158000000       0.300739901
1.1191000000       0.303993357
1.1224000000       0.307297406
1.1257000000       0.310653047
1.1290000000       0.314061299
1.1323000000       0.317523206
1.1356000000       0.321039836
1.1389000000       0.324612281
1.1422000000       0.328241658
1.1455000000       0.331929113
1.1488000000       0.335675816
1.1521000000       0.339482964
1.1554000000       0.343351783
1.1587000000       0.347283529
1.1620000000       0.351279486
1.1653000000       0.355340967
1.1686000000       0.359469319
1.1719000000       0.363665917
1.1752000000       0.367932172
1.1785000000       0.372269526
1.1818000000       0.376679455
1.1851000000       0.381163472
1.1884000000       0.385723123
1.1917000000       0.390359993
1.1950000000       0.395075704
1.1983000000       0.399871914
1.2016000000       0.404750323
1.2049000000       0.409712671
1.2082000000       0.414760738
1.2115000000       0.419896346
1.2148000000       0.425121362
1.2181000000       0.430437696
1.2214000000       0.435847301
1.2247000000       0.441352180
1.2280000000       0.446954381
1.2313000000       0.452655999
1.2346000000       0.458459181
1.2379000000       0.464366121
1.2412000000       0.470379068
1.2445000000       0.476500321
1.2478000000       0.482732232
1.2511000000       0.489077208
1.2544000000       0.495537713
1.2577000000       0.502116267
1.2610000000       0.508815445
1.2643000000       0.515637884
1.2676000000       0.522586280
1.2709000000       0.529663388
1.2742000000       0.536872026
1.2775000000       0.544215076
1.2808000000       0.551695480
1.2841000000       0.559316247
1.2874000000       0.567080451
1.2907000000       0.574991232
1.2940000000       0.583051796
1.2973000000       0.591265417
1.3006000000       0.599635437
1.3039000000       0.608165266
1.3072000000       0.616858385
1.3105000000       0.625718340
1.3138000000       0.634748751
1.3171000000       0.643953305
1.3204000000       0.653335759
1.3237000000       0.662899938
1.3270000000       0.672649737
1.3303000000       0.682589120
1.3336000000       0.692722116
1.3369000000       0.703052821
1.3402000000       0.713585397
1.3435000000       0.724324068
1.3468000000       0.735273120
1.3501000000       0.746436899
1.3534000000       0.757819807
1.3567000000       0.769426298
1.3600000000       0.781260880
1.3633000000       0.793328105
1.3666000000       0.805632568
1.3699000000       0.818178903
1.3732000000       0.830971773
1.3765000000       0.844015869
1.3798000000       0.857315902
1.3831000000       0.870876595
1.3864000000       0.884702673
1.3897000000       0.898798859
1.3930000000       0.913169858
1.3963000000       0.927820353
1.3996000000       0.942754988
1.4029000000       0.957978356
1.4062000000       0.973494988
1.4095000000       0.989309336
1.4128000000       1.005425757
1.4161000000       1.021848493
1.4194000000       1.038581655
1.4227000000       1.055629204
1.4260000000       1.072994921
1.4293000000       1.090682394
1.4326000000       1.108694983
1.4359000000       1.127035797
1.4392000000       1.145707667
1.4425000000       1.164713108
1.4458000000       1.184054294
1.4491000000       1.203733016
1.4524000000       1.223750648
1.4557000000       1.244108108
1.4590000000       1.264805812
1.4623000000       1.285843635
1.4656000000       1.307220861
1.4689000000       1.328936138
1.4722000000       1.350987424
1.4755000000       1.373371932
1.4788000000       1.396086083
1.4821000000       1.419125439
1.4854000000       1.442484651
1.4887000000       1.466157396
1.4920000000       1.490136312
1.4953000000       1.514412939
1.4986000000       1.538977653
1.5019000000       1.563819597
1.5052000000       1.588926622
1.5085000000       1.614285216
1.5118000000       1.639880444
1.5151000000       1.665695882
1.5184000000       1.691713556
1.5217000000       1.717913885
1.5250000000       1.744275626
1.5283000000       1.770775820
1.5316000000       1.797389752
1.5349000000       1.824090904
1.5382000000       1.850850931
1.5415000000       1.877639631
1.5448000000       1.904424931
1.5481000000       1.931172886
1.5514000000       1.957847683
1.5547000000       1.984411662
1.5580000000       2.010825351
1.5613000000       2.037047513
1.5646000000       2.063035213
1.5679000000       2.088743899
1.5712000000       2.114127498
1.5745000000       2.139138540
1.5778000000       2.163728291
1.5811000000       2.187846908
1.5844000000       2.211443615
1.5877000000       2.234466899
1.5910000000       2.256864720
1.5943000000       2.278584741
1.5976000000       2.299574579
1.6009000000       2.319782060
1.6042000000       2.339155503
1.6075000000       2.357644003
1.6108000000       2.375197726
1.6141000000       2.391768213
1.6174000000       2.407308690
1.6207000000       2.421774366
1.6240000000       2.435122743
1.6273000000       2.447313907
1.6306000000       2.458310820
1.6339000000       2.468079582
1.6372000000       2.476589696
1.6405000000       2.483814291
1.6438000000       2.489730338
1.6471000000       2.494318828
1.6504000000       2.497564923
1.6537000000       2.499458077
1.6570000000       2.499992121
1.6603000000       2.499165310
1.6636000000       2.496980344
1.6669000000       2.493444338
1.6702000000       2.488568773
1.6735000000       2.482369392
1.6768000000       2.474866086
1.6801000000       2.466082727
1.6834000000       2.456046982
1.6867000000       2.444790104
1.6900000000       2.432346687
1.6933000000       2.418754415
1.6966000000       2.404053780
1.6999000000       2.388287799
1.7032000000       2.371501716
1.7065000000       2.353742695
1.7098000000       2.335059514
1.7131000000       2.315502264
1.7164000000       2.295122041
1.7197000000       2.273970658
1.7230000000       2.252100355
1.7263000000       2.229563527
1.7296000000       2.206412467
1.7329000000       2.182699122
1.7362000000       2.158474863
1.7395000000       2.133790281
1.7428000000       2.108694994
1.7461000000       2.083237476
1.7494000000       2.057464909
1.7527000000       2.031423047
1.7560000000       2.005156101
1.7593000000       1.978706648
1.7626000000       1.952115550
1.7659000000       1.925421893
1.7692000000       1.898662942
1.7725000000       1.871874108
1.7758000000       1.845088934
1.7791000000       1.818339090
1.7824000000       1.791654376
1.7857000000       1.765062743
1.7890000000       1.738590316
1.7923000000       1.712261430
1.7956000000       1.686098670
1.7989000000       1.660122918
1.8022000000       1.634353404
1.8055000000       1.608807762
1.8088000000       1.583502092
1.8121000000       1.558451017
1.8154000000       1.533667749
1.8187000000       1.509164156
1.8220000000       1.484950821
1.8253000000       1.461037114
1.8286000000       1.437431254
1.8319000000       1.414140372
1.8352000000       1.391170578
1.8385000000       1.368527019
1.8418000000       1.346213943
1.8451000000       1.324234754
1.8484000000       1.302592074
1.8517000000       1.281287793
1.8550000000       1.260323121
1.8583000000       1.239698643
1.8616000000       1.219414364
1.8649000000       1.199469756
1.8682000000       1.179863800
1.8715000000       1.160595028
1.8748000000       1.141661564
1.8781000000       1.123061158
1.8814000000       1.104791224
1.8847000000       1.086848869
1.8880000000       1.069230926
1.8913000000       1.051933986
1.8946000000       1.034954416
1.8979000000       1.018288395
1.9012000000       1.001931927
1.9045000000       0.985880872
1.9078000000       0.970130961
1.9111000000       0.954677815
1.9144000000       0.939516965
1.9177000000       0.924643865
1.9210000000       0.910053908
1.9243000000       0.895742443
1.9276000000       0.881704780
1.9309000000       0.867936209
1.9342000000       0.854432007
1.9375000000       0.841187448
1.9408000000       0.828197810
1.9441000000       0.815458388
1.9474000000       0.802964495
1.9507000000       0.790711473
1.9540000000       0.778694697
1.9573000000       0.766909581
1.9606000000       0.755351582
1.9639000000       0.744016203
1.9672000000       0.732899002
1.9705000000       0.721995586
1.9738000000       0.711301625
1.9771000000       0.700812844
1.9804000000       0.690525033
1.9837000000       0.680434045
1.9870000000       0.670535797
1.9903000000       0.660826273
1.9936000000       0.651301527
1.9969000000       0.641957676
2.0002000000       0.632790911
2.0035000000       0.623797490
2.0068000000       0.614973739
2.0101000000       0.606316056
2.0134000000       0.597820908
2.0167000000       0.589484829
2.0200000000       0.581304425
2.0233000000       0.573276367
2.0266000000       0.565397396
2.0299000000       0.557664321
2.0332000000       0.550074016
2.0365000000       0.542623421
2.0398000000       0.535309542
2.0431000000       0.528129449
2.0464000000       0.521080275
2.0497000000       0.514159214
2.0530000000       0.507363525
2.0563000000       0.500690525
2.0596000000       0.494137590
2.0629000000       0.487702156
2.0662000000       0.481381717
2.0695000000       0.475173820
2.0728000000       0.469076071
2.0761000000       0.463086128
2.0794000000       0.457201703
2.0827000000       0.451420561
2.0860000000       0.445740516
2.0893000000       0.440159433
2.0926000000       0.434675227
2.0959000000       0.429285861
2.0992000000       0.423989341
2.1025000000       0.418783725
2.1058000000       0.413667111
2.1091000000       0.408637642
2.1124000000       0.403693506
2.1157000000       0.398832931
2.1190000000       0.394054186
2.1223000000       0.389355580
2.1256000000       0.384735462
2.1289000000       0.380192219
2.1322000000       0.375724275
2.1355000000       0.371330089
2.1388000000       0.367008159
2.1421000000       0.362757014
2.1454000000       0.358575220
2.1487000000       0.354461373
2.1520000000       0.350414105
2.1553000000       0.346432076
2.1586000000       0.342513978
2.1619000000       0.338658535
2.1652000000       0.334864497
2.1685000000       0.331130644
2.1718000000       0.327455785
2.1751000000       0.323838754
2.1784000000       0.320278414
2.1817000000       0.316773651
2.1850000000       0.313323380
2.1883000000       0.309926536
2.1916000000       0.306582083
2.1949000000       0.303289004
2.1982000000       0.300046308
2.2015000000       0.296853024
2.2048000000       0.293708205
2.2081000000       0.290610923
2.2114000000       0.287560273
2.2147000000       0.284555368
2.2180000000       0.281595343
2.2213000000       0.278679350
2.2246000000       0.275806561
2.2279000000       0.272976165
2.2312000000       0.270187372
2.2345000000       0.267439405
2.2378000000       0.264731508
2.2411000000       0.262062939
2.2444000000       0.259432972
2.2477000000       0.256840900
2.2510000000       0.254286027
2.2543000000       0.251767676
2.2576000000       0.249285181
2.2609000000       0.246837893
2.2642000000       0.244425177
2.2675000000       0.242046409
2.2708000000       0.239700981
2.2741000000       0.237388297
2.2774000000       0.235107774
2.2807000000       0.232858839
2.2840000000       0.230640935
2.2873000000       0.228453515
2.2906000000       0.226296042
2.2939000000       0.224167991
2.2972000000       0.222068851
2.3005000000       0.219998117
2.3038000000       0.217955298
2.3071000000       0.215939910
2.3104000000       0.213951483
2.3137000000       0.211989553
2.3170000000       0.210053668
2.3203000000       0.208143383
2.3236000000       0.206258264
2.3269000000       0.204397885
2.3302000000       0.202561830
2.3335000000       0.200749688
2.3368000000       0.198961060
2.3401000000       0.197195554
2.3434000000       0.195452783
2.3467000000       0.193732373
2.3500000000       0.192033953
2.3533000000       0.190357161
2.3566000000       0.188701643
2.3599000000       0.187067050
2.3632000000       0.185453041
2.3665000000       0.183859283
2.3698000000       0.182285447
2.3731000000       0.180731212
2.3764000000       0.179196262
2.3797000000       0.177680290
2.3830000000       0.176182991
2.3863000000       0.174704069
2.3896000000       0.173243232
2.3929000000       0.171800194
2.3962000000       0.170374674
2.3995000000       0.168966399
2.4028000000       0.167575097
2.4061000000       0.166200503
2.4094000000       0.164842360
2.4127000000       0.163500410
2.4160000000       0.162174405
2.4193000000       0.160864098
2.4226000000       0.159569249
2.4259000000       0.158289622
2.4292000000       0.157024985
2.4325000000       0.155775109
2.4358000000       0.154539772
2.4391000000       0.153318754
2.4424000000       0.152111840
2.4457000000       0.150918817
2.4490000000       0.149739480
2.4523000000       0.148573623
2.4556000000       0.147421047
2.4589000000       0.146281554
2.4622000000       0.145154953
2.4655000000       0.144041054
2.4688000000       0.142939670
2.4721000000       0.141850619
2.4754000000       0.140773721
2.4787000000       0.139708799
2.4820000000       0.138655681
2.4853000000       0.137614196
2.4886000000       0.136584177
2.4919000000       0.135565460
2.4952000000       0.134557882
2.4985000000       0.133561287
2.5018000000       0.132575517
2.5051000000       0.131600419
2.5084000000       0.130635844
2.5117000000       0.129681643
2.5150000000       0.128737670
2.5183000000       0.127803783
2.5216000000       0.126879842
2.5249000000       0.125965707
2.5282000000       0.125061244
2.5315000000       0.124166319
2.5348000000       0.123280800
2.5381000000       0.122404559
2.5414000000       0.121537470
2.5447000000       0.120679406
2.5480000000       0.119830246
2.5513000000       0.118989869
2.5546000000       0.118158156
2.5579000000       0.117334990
2.5612000000       0.116520258
2.5645000000       0.115713845
2.5678000000       0.114915642
2.5711000000       0.114125539
2.5744000000       0.113343428
2.5777000000       0.112569203
2.5810000000       0.111802762
2.5843000000       0.111044001
2.5876000000       0.110292820
2.5909000000       0.109549120
2.5942000000       0.108812803
2.5975000000       0.108083774
2.6008000000       0.107361938
2.6041000000       0.106647203
2.6074000000       0.105939476
2.6107000000       0.105238669
2.6140000000       0.104544692
2.6173000000       0.103857458
2.6206000000       0.103176881
2.6239000000       0.102502878
2.6272000000       0.101835365
2.6305000000       0.101174260
2.6338000000       0.100519483
2.6371000000       0.099870953
2.6404000000       0.099228594
2.6437000000       0.098592328
2.6470000000       0.097962080
2.6503000000       0.097337774
2.6536000000       0.096719338
2.6569000000       0.096106699
2.6602000000       0.095499786
2.6635000000       0.094898528
2.6668000000       0.094302857
2.6701000000       0.093712705
2.6734000000       0.093128004
2.6767000000       0.092548689
2.6800000000       0.091974694
2.6833000000       0.091405955
2.6866000000       0.090842410
2.6899000000       0.090283995
2.6932000000       0.089730650
2.6965000000       0.089182314
2.6998000000       0.088638928
2.7031000000       0.088100433
2.7064000000       0.087566771
2.7097000000       0.087037886
2.7130000000       0.086513720
2.7163000000       0.085994220
2.7196000000       0.085479330
2.7229000000       0.084968996
2.7262000000       0.084463166
2.7295000000       0.083961788
2.7328000000       0.083464810
2.7361000000       0.082972181
2.7394000000       0.082483851
2.7427000000       0.081999771
2.7460000000       0.081519892
2.7493000000       0.081044167
2.7526000000       0.080572548
2.7559000000       0.080104989
2.7592000000       0.079641443
2.7625000000       0.079181866
2.7658000000       0.078726213
2.7691000000       0.078274439
2.7724000000       0.077826501
2.7757000000       0.077382357
2.7790000000       0.076941964
2.7823000000       0.076505280
2.7856000000       0.076072265
2.7889000000       0.075642878
2.7922000000       0.075217078
2.7955000000       0.074794827
2.7988000000       0.074376085
2.8021000000       0.073960815
2.8054000000       0.073548978
2.8087000000       0.073140537
2.8120000000       0.072735455
2.8153000000       0.072333695
2.8186000000       0.071935223
2.8219000000       0.071540002
2.8252000000       0.071147997
2.8285000000       0.070759175
2.8318000000       0.070373500
2.8351000000       0.069990941
2.8384000000       0.069611462
2.8417000000       0.069235032
2.8450000000       0.068861619
2.8483000000       0.068491190
2.8516000000       0.068123715
2.8549000000       0.067759161
2.8582000000       0.067397499
2.8615000000       0.067038699
2.8648000000       0.066682730
2.8681000000       0.066329563
2.8714000000       0.065979170
2.8747000000       0.065631520
2.8780000000       0.065286587
2.8813000000       0.064944342
2.8846000000       0.064604757
2.8879000000       0.064267805
2.8912000000       0.063933460
2.8945000000       0.063601694
2.8978000000       0.063272482
2.9011000000       0.062945798
2.9044000000       0.062621615
2.9077000000       0.062299909
2.9110000000       0.061980655
2.9143000000       0.061663828
2.9176000000       0.061349404
2.9209000000       0.061037359
2.9242000000       0.060727669
2.9275000000       0.060420310
2.9308000000       0.060115260
2.9341000000       0.059812496
2.9374000000       0.059511994
2.9407000000       0.059213734
2.9440000000       0.058917692
2.9473000000       0.058623846
2.9506000000       0.058332177
2.9539000000       0.058042661
2.9572000000       0.057755278
2.9605000000       0.057470008
2.9638000000       0.057186830
2.9671000000       0.056905724
2.9704000000       0.056626669
2.9737000000       0.056349646
2.9770000000       0.056074635
2.9803000000       0.055801618
2.9836000000       0.055530575
2.9869000000       0.055261487
2.9902000000       0.054994335
2.9935000000       0.054729102
2.9968000000       0.054465768
3.0001000000       0.054204317
3.0034000000       0.053944730
3.0067000000       0.053686989
3.0100000000       0.053431079
3.0133000000       0.053176980
3.0166000000       0.052924676
3.0199000000       0.052674152
3.0232000000       0.052425389
3.0265000000       0.052178371
3.0298000000       0.051933084
3.0331000000       0.051689509
3.0364000000       0.051447632
3.0397000000       0.051207438
3.0430000000       0.050968910
3.0463000000       0.050732033
3.0496000000       0.050496792
3.0529000000       0.050263173
3.0562000000       0.050031160
3.0595000000       0.049800739
3.0628000000       0.049571895
3.0661000000       0.049344615
3.0694000000       0.049118884
3.0727000000       0.048894688
3.0760000000       0.048672013
3.0793000000       0.048450846
3.0826000000       0.048231174
3.0859000000       0.048012982
3.0892000000       0.047796258
3.0925000000       0.047580988
3.0958000000       0.047367160
3.0991000000       0.047154762
3.1024000000       0.046943779
3.1057000000       0.046734200
3.1090000000       0.046526013
3.1123000000       0.046319206
3.1156000000       0.046113765
3.1189000000       0.045909680
3.1222000000       0.045706938
3.1255000000       0.045505528
3.1288000000       0.045305438
3.1321000000       0.045106657
3.1354000000       0.044909174
3.1387000000       0.044712976
3.1420000000       0.044518054
3.1453000000       0.044324396
3.1486000000       0.044131992
3.1519000000       0.043940830
3.1552000000       0.043750900
3.1585000000       0.043562191
3.1618000000       0.043374694
3.1651000000       0.043188398
3.1684000000       0.043003292
3.1717000000       0.042819367
3.1750000000       0.042636612
3.1783000000       0.042455019
3.1816000000       0.042274576
3.1849000000       0.042095275
3.1882000000       0.041917105
3.1915000000       0.041740058
3.1948000000       0.041564124
3.1981000000       0.041389294
3.2014000000       0.041215559
3.2047000000       0.041042909
3.2080000000       0.040871335
3.2113000000       0.040700830
3.2146000000       0.040531383
3.2179000000       0.040362986
3.2212000000       0.040195631
3.2245000000       0.040029309
3.2278000000       0.039864012
3.2311000000       0.039699731
3.2344000000       0.039536458
3.2377000000       0.039374185
3.2410000000       0.039212903
3.2443000000       0.039052606
3.2476000000       0.038893284
3.2509000000       0.038734929
3.2542000000       0.038577535
3.2575000000       0.038421094
3.2608000000       0.038265597
3.2641000000       0.038111037
3.2674000000       0.037957407
3.2707000000       0.037804700
3.2740000000       0.037652907
3.2773000000       0.037502023
3.2806000000       0.037352038
3.2839000000       0.037202948
3.2872000000       0.037054743
3.2905000000       0.036907419
3.2938000000       0.036760966
3.2971000000       0.036615379
3.3004000000       0.036470652
3.3037000000       0.036326776
3.3070000000       0.036183746
3.3103000000       0.036041555
3.3136000000       0.035900196
3.3169000000       0.035759664
3.3202000000       0.035619951
3.3235000000       0.035481051
3.3268000000       0.035342958
3.3301000000       0.035205666
3.3334000000       0.035069169
3.3367000000       0.034933460
3.3400000000       0.034798534
3.3433000000       0.034664384
3.3466000000       0.034531005
3.3499000000       0.034398391
3.3532000000       0.034266536
3.3565000000       0.034135434
3.3598000000       0.034005079
3.3631000000       0.033875466
3.3664000000       0.033746590
3.3697000000       0.033618444
3.3730000000       0.033491023
3.3763000000       0.033364323
3.3796000000       0.033238336
3.3829000000       0.033113059
3.3862000000       0.032988486
3.3895000000       0.032864611
3.3928000000       0.032741429
3.3961000000       0.032618936
3.3994000000       0.032497126
3.4027000000       0.032375994
3.4060000000       0.032255535
3.4093000000       0.032135744
3.4126000000       0.032016616
3.4159000000       0.031898147
3.4192000000       0.031780331
3.4225000000       0.031663164
3.4258000000       0.031546641
3.4291000000       0.031430757
3.4324000000       0.031315508
3.4357000000       0.031200889
3.4390000000       0.031086895
3.4423000000       0.030973522
3.4456000000       0.030860766
3.4489000000       0.030748622
3.4522000000       0.030637086
3.4555000000       0.030526153
3.4588000000       0.030415819
3.4621000000       0.030306079
3.4654000000       0.030196930
3.4687000000       0.030088368
3.4720000000       0.029980387
3.4753000000       0.029872984
3.4786000000       0.029766155
3.4819000000       0.029659895
3.4852000000       0.029554202
3.4885000000       0.029449070
3.4918000000       0.029344496
3.4951000000       0.029240475
3.4984000000       0.029137005
3.5017000000       0.029034081
3.5050000000       0.028931699
3.5083000000       0.028829855
3.5116000000       0.028728547
3.5149000000       0.028627769
3.5182000000       0.028527519
3.5215000000       0.028427792
3.5248000000       0.028328585
3.5281000000       0.028229895
3.5314000000       0.028131717
3.5347000000       0.028034049
3.5380000000       0.027936887
3.5413000000       0.027840227
3.5446000000       0.027744066
3.5479000000       0.027648401
3.5512000000       0.027553227
3.5545000000       0.027458543
3.5578000000       0.027364344
3.5611000000       0.027270627
3.5644000000       0.027177389
3.5677000000       0.027084626
3.5710000000       0.026992336
3.5743000000       0.026900515
3.5776000000       0.026809160
3.5809000000       0.026718268
3.5842000000       0.026627836
3.5875000000       0.026537861
3.5908000000       0.026448339
3.5941000000       0.026359267
3.5974000000       0.026270644
3.6007000000       0.026182465
3.6040000000       0.026094728
3.6073000000       0.026007429
3.6106000000       0.025920566
3.6139000000       0.025834137
3.6172000000       0.025748137
3.6205000000       0.025662564
3.6238000000       0.025577416
3.6271000000       0.025492690
3.6304000000       0.025408382
3.6337000000       0.025324491
3.6370000000       0.025241013
3.6403000000       0.025157945
3.6436000000       0.025075286
3.6469000000       0.024993032
3.6502000000       0.024911180
3.6535000000       0.024829729
3.6568000000       0.024748675
3.6601000000       0.024668017
3.6634000000       0.024587750
3.6667000000       0.024507874
3.6700000000       0.024428384
3.6733000000       0.024349280
3.6766000000       0.024270558
3.6799000000       0.024192216
3.6832000000       0.024114251
3.6865000000       0.024036661
3.6898000000       0.023959444
3.6931000000       0.023882598
3.6964000000       0.023806119
3.6997000000       0.023730006
3.7030000000       0.023654256
3.7063000000       0.023578867
3.7096000000       0.023503837
3.7129000000       0.023429163
3.7162000000       0.023354844
3.7195000000       0.023280876
3.7228000000       0.023207258
3.7261000000       0.023133988
3.7294000000       0.023061063
3.7327000000       0.022988481
3.7360000000       0.022916241
3.7393000000       0.022844339
3.7426000000       0.022772774
3.7459000000       0.022701544
3.7492000000       0.022630647
3.7525000000       0.022560080
3.7558000000       0.022489841
3.7591000000       0.022419930
3.7624000000       0.022350342
3.7657000000       0.022281078
3.7690000000       0.022212133
3.7723000000       0.022143508
3.7756000000       0.022075199
3.7789000000       0.022007204
3.7822000000       0.021939523
3.7855000000       0.021872152
3.7888000000       0.021805090
3.7921000000       0.021738335
3.7954000000       0.021671885
3.7987000000       0.021605739
3.8020000000       0.021539894
3.8053000000       0.021474349
3.8086000000       0.021409102
3.8119000000       0.021344150
3.8152000000       0.021279494
3.8185000000       0.021215129
3.8218000000       0.021151055
3.8251000000       0.021087271
3.8284000000       0.021023773
3.8317000000       0.020960562
3.8350000000       0.020897634
3.8383000000       0.020834988
3.8416000000       0.020772623
3.8449000000       0.020710536
3.8482000000       0.020648727
3.8515000000       0.020587193
3.8548000000       0.020525933
3.8581000000       0.020464946
3.8614000000       0.020404229
3.8647000000       0.020343781
3.8680000000       0.020283600
3.8713000000       0.020223686
3.8746000000       0.020164036
3.8779000000       0.020104648
3.8812000000       0.020045522
3.8845000000       0.019986656
3.8878000000       0.019928048
3.8911000000       0.019869697
3.8944000000       0.019811601
3.8977000000       0.019753758
3.9010000000       0.019696168
3.9043000000       0.019638829
3.9076000000       0.019581739
3.9109000000       0.019524897
3.9142000000       0.019468302
3.9175000000       0.019411951
3.9208000000       0.019355845
3.9241000000       0.019299980
3.9274000000       0.019244357
3.9307000000       0.019188973
3.9340000000       0.019133827
3.9373000000       0.019078917
3.9406000000       0.019024244
3.9439000000       0.018969804
3.9472000000       0.018915597
3.9505000000       0.018861622
3.9538000000       0.018807876
3.9571000000       0.018754360
3.9604000000       0.018701071
3.9637000000       0.018648008
3.9670000000       0.018595170
3.9703000000       0.018542556
3.9736000000       0.018490164
3.9769000000       0.018437994
3.9802000000       0.018386043
3.9835000000       0.018334311
3.9868000000       0.018282797
3.9901000000       0.018231499
3.9934000000       0.018180416
3.9967000000       0.018129547
4.0000000000       0.018078890
end
