# Supplementary material for: Numerical Equivalence of Diabatic and Adiabatic Representations in Diatomic Molecules
Source: J Chem Theory Comput. 2024 Jan 3;20(5):2127–39. doi: 10.1021/acs.jctc.3c01150 (PMC10938500; doi:10.1021/acs.jctc.3c01150)
Supplement: Supplementary file 2 — ct3c01150_si_002.zip [file ct3c01150_si_002.zip › supplementary/CH_DIABATIC_analytic_DC_eq_0_unbound.inp]

atoms C H

(Total number of states taken into account)

nstates 3

(States X A B C 3^2S)


(Total angular momentum quantum  - a value or an interval)
jrot 0.5 - 3.5

(Defining the integration grid)
grid
  npoints 6001
  range   0.5  60.0
  type 0
end


(PRINT_PECS_AND_COUPLINGS_TO_FILE)


CONTRACTION
 vib
 vmax  20  1000 1000
END


DIAGONALIZER
SYEVR
nroots 200
end


symmetry Cs(M)


poten X
name "X2Pi"
lambda 1
mult   2
type   Morse
values
V0           0.00000000000000E+00
RE           1.120
b0           1.968
AE           2.93740000000000E+04
end


poten C 
name 'C2Sigma+'
symmetry +
lambda 0
mult   2
type   Morse
values
V0      32500.0  
RE      1.12000  
a0      2.50000  
AE      49200.0  
end


poten 2^2S
name '2^2Sigma+'
symmetry +
lambda 0
mult   2
type   repulsive
values
NREP         5
V0           39220.000
B1           0.00000000000000E+00
B2           0.00000000000000E+00
B3           0.00000000000000E+00
B4           18000.000
end


diabatic C 2^2S
name "<C^2Sigma+|NAC|2^2Sigma+>"
lambda 0 0
mult   2 2 
factor 0.0
type   coupled-diabatic
sub-types BETA_Lorentz
values
gamma        0.2
RE           1.6566449350
end


dipole X C
name "<X2Pi|DMX|C>" (Dishoeck)
spin   0.5 0.5
lambda  1 0
type  bobleroy
values
RE           1.4
RREF        -1.00000000000000E+00     
P            4
NT           1
B0           0.71
B1           0.09
BINF         0.00000000000000E+00     
end


dipole X 2^2S
name "<X2Pi|DMX|2^2Sigma>" (Dishoeck)
spin   0.5 0.5
lambda  1 0
type  bobleroy
values
RE           1.27     
RREF        -1.00000000000000E+00     
P            5
NT           1
B0           0.85
B1           0.17
BINF         0.00000000000000E+00     
end


INTENSITY 
  absorption
  unbound 
  THRESH_INTES  1e-40
  THRESH_LINE   1e-40
  thresh_bound  1e-4
  thresh_dipole 1e-8
  TEMPERATURE   3000.0  (  RENORMALIZE)
  linelist  CH_DIABATIC_analytic_DC_eq_0_unbound
  J,  0.5,  20.5
  freq-window    0,60000
  energy low   -0.001, 15000.00, upper   -0.00, 60000.0
END
