# Supplementary material for: Numerical Equivalence of Diabatic and Adiabatic Representations in Diatomic Molecules
Source: J Chem Theory Comput. 2024 Jan 3;20(5):2127–39. doi: 10.1021/acs.jctc.3c01150 (PMC10938500; doi:10.1021/acs.jctc.3c01150)
Supplement: Supplementary file 2 — ct3c01150_si_002.zip [file ct3c01150_si_002.zip › supplementary/CH_DIABATIC_analytic_FULL-MODEL.inp]

atoms C H

(Total number of states taken into account)

nstates 2

(States X A B C 3^2S)


(Total angular momentum quantum  - a value or an interval)
jrot 0.5

(Defining the integration grid)
grid
  npoints 1001
  range   0.7  4.0
  type 0
end

checkpoint off
density  save
eigenfunc save
filename CH_DIABATIC_grid-1001_BASIS-100_2000_ROOTS-20_J0.5_withDC
end

(PRINT_PECS_AND_COUPLINGS_TO_FILE)


CONTRACTION
 vib
 vmax  100 2000
END


DIAGONALIZER
SYEVR
nroots 30
end


symmetry Cs(M)


poten C 
name 'C2Sigma+'
symmetry +
lambda 0
mult   2
type   Morse
values
V0      32500.0  
RE      1.12000  
a0      2.50000  
AE      49200.0  
end


poten 2^2S
name '2^2Sigma+'
symmetry +
lambda 0
mult   2
type   repulsive
values
NREP         5
V0           39220.000
B1           0.00000000000000E+00
B2           0.00000000000000E+00
B3           0.00000000000000E+00
B4           18000.000
end


diabatic C 2^2S
name "<C^2Sigma+|NAC|2^2Sigma+>"
lambda 0 0
mult   2 2 
factor 1.0
type   coupled-diabatic
sub-types BETA_Lorentz
values
gamma        0.2
RE           1.6566449350
end
