# Supplementary material for: Numerical Equivalence of Diabatic and Adiabatic Representations in Diatomic Molecules
Source: J Chem Theory Comput. 2024 Jan 3;20(5):2127–39. doi: 10.1021/acs.jctc.3c01150 (PMC10938500; doi:10.1021/acs.jctc.3c01150)
Supplement: Supplementary file 2 — ct3c01150_si_002.zip [file ct3c01150_si_002.zip › supplementary/CH_DIABATIC_grid_FULL-MODEL.inp]

atoms C H

(Total number of states taken into account)

nstates 2

(States X A B C 3^2S)


(Total angular momentum quantum  - a value or an interval)
jrot 0.5

(Defining the integration grid)
grid
  npoints 1001
  range   0.7  4.0
  type 0
end

PRINT_PECS_AND_COUPLINGS_TO_FILE

CONTRACTION
 vib
 vmax  100 2000
END


DIAGONALIZER
SYEVR
nroots 1
end


symmetry Cs(M)


poten C 
name 'C2Sigma+'
symmetry +
lambda 0
mult   2
type  grid
values
0.7000000000  5.76294901965701E+04
0.7033000000  5.61819509949149E+04
0.7066000000  5.47644902130487E+04
0.7099000000  5.33765631284888E+04
0.7132000000  5.20176343642771E+04
0.7165000000  5.06871777324999E+04
0.7198000000  4.93846760803981E+04
0.7231000000  4.81096211390246E+04
0.7264000000  4.68615133744061E+04
0.7297000000  4.56398618411700E+04
0.7330000000  4.44441840385946E+04
0.7363000000  4.32740057690424E+04
0.7396000000  4.21288609987383E+04
0.7429000000  4.10082917208537E+04
0.7462000000  3.99118478208578E+04
0.7495000000  3.88390869441001E+04
0.7528000000  3.77895743655863E+04
0.7561000000  3.67628828619117E+04
0.7594000000  3.57585925853174E+04
0.7627000000  3.47762909398329E+04
0.7660000000  3.38155724594721E+04
0.7693000000  3.28760386884479E+04
0.7726000000  3.19572980633729E+04
0.7759000000  3.10589657974127E+04
0.7792000000  3.01806637663607E+04
0.7825000000  2.93220203966017E+04
0.7858000000  2.84826705549336E+04
0.7891000000  2.76622554402168E+04
0.7924000000  2.68604224768211E+04
0.7957000000  2.60768252098400E+04
0.7990000000  2.53111232020441E+04
0.8023000000  2.45629819325439E+04
0.8056000000  2.38320726971356E+04
0.8089000000  2.31180725102993E+04
0.8122000000  2.24206640088257E+04
0.8155000000  2.17395353570421E+04
0.8188000000  2.10743801536117E+04
0.8221000000  2.04248973398817E+04
0.8254000000  1.97907911097522E+04
0.8287000000  1.91717708210439E+04
0.8320000000  1.85675509083366E+04
0.8353000000  1.79778507972571E+04
0.8386000000  1.74023948201908E+04
0.8419000000  1.68409121333939E+04
0.8452000000  1.62931366354842E+04
0.8485000000  1.57588068872858E+04
0.8518000000  1.52376660330072E+04
0.8551000000  1.47294617227299E+04
0.8584000000  1.42339460361854E+04
0.8617000000  1.37508754078012E+04
0.8650000000  1.32800105529925E+04
0.8683000000  1.28211163956808E+04
0.8716000000  1.23739619970186E+04
0.8749000000  1.19383204852995E+04
0.8782000000  1.15139689870361E+04
0.8815000000  1.11006885591843E+04
0.8848000000  1.06982641224962E+04
0.8881000000  1.03064843959828E+04
0.8914000000  9.92514183246845E+03
0.8947000000  9.55403255521831E+03
0.8980000000  9.19295629562168E+03
0.9013000000  8.84171633191370E+03
0.9046000000  8.50011942891808E+03
0.9079000000  8.16797577879416E+03
0.9112000000  7.84509894277164E+03
0.9145000000  7.53130579385679E+03
0.9178000000  7.22641646049382E+03
0.9211000000  6.93025427116600E+03
0.9244000000  6.64264569992069E+03
0.9277000000  6.36342031280320E+03
0.9310000000  6.09241071518448E+03
0.9343000000  5.82945249996761E+03
0.9376000000  5.57438419665900E+03
0.9409000000  5.32704722128960E+03
0.9442000000  5.08728582717231E+03
0.9475000000  4.85494705648170E+03
0.9508000000  4.62988069264251E+03
0.9541000000  4.41193921351336E+03
0.9574000000  4.20097774535282E+03
0.9607000000  3.99685401755467E+03
0.9640000000  3.79942831813970E+03
0.9673000000  3.60856344999166E+03
0.9706000000  3.42412468782478E+03
0.9739000000  3.24597973587105E+03
0.9772000000  3.07399868627526E+03
0.9805000000  2.90805397818591E+03
0.9838000000  2.74802035753076E+03
0.9871000000  2.59377483746554E+03
0.9904000000  2.44519665948469E+03
0.9937000000  2.30216725518315E+03
0.9970000000  2.16457020865858E+03
1.0003000000  2.03229121954314E+03
1.0036000000  1.90521806665471E+03
1.0069000000  1.78324057225705E+03
1.0102000000  1.66625056691893E+03
1.0135000000  1.55414185496240E+03
1.0168000000  1.44681018049017E+03
1.0201000000  1.34415319398283E+03
1.0234000000  1.24607041945625E+03
1.0267000000  1.15246322216999E+03
1.0300000000  1.06323477687755E+03
1.0333000000  9.78290036609469E+02
1.0366000000  8.97535701980458E+02
1.0399000000  8.20880191011995E+02
1.0432000000  7.48233609461546E+02
1.0465000000  6.79507721650400E+02
1.0498000000  6.14615921781507E+02
1.0531000000  5.53473205739436E+02
1.0564000000  4.95996143364304E+02
1.0597000000  4.42102851191950E+02
1.0630000000  3.91712965652470E+02
1.0663000000  3.44747616719666E+02
1.0696000000  3.01129402003804E+02
1.0729000000  2.60782361280417E+02
1.0762000000  2.23631951447835E+02
1.0795000000  1.89605021906435E+02
1.0828000000  1.58629790352479E+02
1.0861000000  1.30635818979787E+02
1.0894000000  1.05553991082397E+02
1.0927000000  8.33164880515578E+01
1.0960000000  6.38567667605639E+01
1.0993000000  4.71095373309217E+01
1.1026000000  3.30107412735633E+01
1.1059000000  2.14975299988582E+01
1.1092000000  1.25082436892917E+01
1.1125000000  5.98239052880308E+00
1.1158000000  1.86062628284708E+00
1.1191000000  8.47342233464587E-02
1.1224000000  5.97605392802507E-01
1.1257000000  3.34321920193906E+00
1.1290000000  8.26662435533217E+00
1.1323000000  1.53139200995465E+01
1.1356000000  2.44322377884564E+01
1.1389000000  3.55697227604433E+01
1.1422000000  4.86755165223003E+01
1.1455000000  6.36997392347366E+01
1.1488000000  8.05934724944527E+01
1.1521000000  9.93087424078767E+01
1.1554000000  1.19798502951679E+02
1.1587000000  1.42016619615308E+02
1.1620000000  1.65917853320851E+02
1.1653000000  1.91457844615612E+02
1.1686000000  2.18593098132824E+02
1.1719000000  2.47280967316074E+02
1.1752000000  2.77479639403064E+02
1.1785000000  3.09148120664300E+02
1.1818000000  3.42246221892565E+02
1.1851000000  3.76734544138912E+02
1.1884000000  4.12574464691155E+02
1.1917000000  4.49728123290697E+02
1.1950000000  4.88158408583862E+02
1.1983000000  5.27828944803710E+02
1.2016000000  5.68704078678536E+02
1.2049000000  6.10748866563234E+02
1.2082000000  6.53929061789924E+02
1.2115000000  6.98211102234010E+02
1.2148000000  7.43562098092203E+02
1.2181000000  7.89949819868925E+02
1.2214000000  8.37342686567623E+02
1.2247000000  8.85709754083553E+02
1.2280000000  9.35020703794726E+02
1.2313000000  9.85245831347595E+02
1.2346000000  1.03635603563434E+03
1.2379000000  1.08832280795857E+03
1.2412000000  1.14111822138608E+03
1.2445000000  1.19471492027788E+03
1.2478000000  1.24908611000219E+03
1.2511000000  1.30420554682254E+03
1.2544000000  1.36004752795902E+03
1.2577000000  1.41658688181972E+03
1.2610000000  1.47379895839957E+03
1.2643000000  1.53165961984382E+03
1.2676000000  1.59014523117320E+03
1.2709000000  1.64923265116840E+03
1.2742000000  1.70889922341084E+03
1.2775000000  1.76912276747735E+03
1.2808000000  1.82988157028610E+03
1.2841000000  1.89115437759127E+03
1.2874000000  1.95292038562387E+03
1.2907000000  2.01515923287647E+03
1.2940000000  2.07785099202921E+03
1.2973000000  2.14097616201481E+03
1.3006000000  2.20451566022029E+03
1.3039000000  2.26845081482308E+03
1.3072000000  2.33276335725916E+03
1.3105000000  2.39743541482122E+03
1.3138000000  2.46244950338447E+03
1.3171000000  2.52778852025804E+03
1.3204000000  2.59343573715987E+03
1.3237000000  2.65937479331303E+03
1.3270000000  2.72558968866125E+03
1.3303000000  2.79206477720205E+03
1.3336000000  2.85878476043500E+03
1.3369000000  2.92573468092359E+03
1.3402000000  2.99289991596850E+03
1.3435000000  3.06026617139073E+03
1.3468000000  3.12781947542225E+03
1.3501000000  3.19554617270293E+03
1.3534000000  3.26343291838151E+03
1.3567000000  3.33146667231907E+03
1.3600000000  3.39963469339329E+03
1.3633000000  3.46792453390166E+03
1.3666000000  3.53632403406210E+03
1.3699000000  3.60482131660933E+03
1.3732000000  3.67340478148533E+03
1.3765000000  3.74206310062229E+03
1.3798000000  3.81078521281662E+03
1.3831000000  3.87956031869228E+03
1.3864000000  3.94837787575214E+03
1.3897000000  4.01722759351568E+03
1.3930000000  4.08609942874174E+03
1.3963000000  4.15498358073482E+03
1.3996000000  4.22387048673341E+03
1.4029000000  4.29275081737921E+03
1.4062000000  4.36161547226564E+03
1.4095000000  4.43045557556436E+03
1.4128000000  4.49926247172865E+03
1.4161000000  4.56802772127205E+03
1.4194000000  4.63674309662121E+03
1.4227000000  4.70540057804167E+03
1.4260000000  4.77399234963524E+03
1.4293000000  4.84251079540785E+03
1.4326000000  4.91094849540659E+03
1.4359000000  4.97929822192498E+03
1.4392000000  5.04755293577493E+03
1.4425000000  5.11570578262470E+03
1.4458000000  5.18375008940142E+03
1.4491000000  5.25167936075723E+03
1.4524000000  5.31948727559779E+03
1.4557000000  5.38716768367249E+03
1.4590000000  5.45471460222474E+03
1.4623000000  5.52212221270183E+03
1.4656000000  5.58938485752310E+03
1.4689000000  5.65649703690544E+03
1.4722000000  5.72345340574516E+03
1.4755000000  5.79024877055539E+03
1.4788000000  5.85687808645788E+03
1.4821000000  5.92333645422831E+03
1.4854000000  5.98961911739441E+03
1.4887000000  6.05572145938569E+03
1.4920000000  6.12163900073407E+03
1.4953000000  6.18736739632454E+03
1.4986000000  6.25290243269491E+03
1.5019000000  6.31824002538398E+03
1.5052000000  6.38337621632701E+03
1.5085000000  6.44830717129810E+03
1.5118000000  6.51302917739821E+03
1.5151000000  6.57753864058846E+03
1.5184000000  6.64183208326764E+03
1.5217000000  6.70590614189331E+03
1.5250000000  6.76975756464578E+03
1.5283000000  6.83338320913409E+03
1.5316000000  6.89678004014338E+03
1.5349000000  6.95994512742294E+03
1.5382000000  7.02287564351427E+03
1.5415000000  7.08556886161827E+03
1.5448000000  7.14802215350118E+03
1.5481000000  7.21023298743836E+03
1.5514000000  7.27219892619549E+03
1.5547000000  7.33391762504617E+03
1.5580000000  7.39538682982589E+03
1.5613000000  7.45660437502110E+03
1.5646000000  7.51756818189319E+03
1.5679000000  7.57827625663672E+03
1.5712000000  7.63872668857113E+03
1.5745000000  7.69891764836560E+03
1.5778000000  7.75884738629628E+03
1.5811000000  7.81851423053548E+03
1.5844000000  7.87791658547216E+03
1.5877000000  7.93705293006326E+03
1.5910000000  7.99592181621533E+03
1.5943000000  8.05452186719584E+03
1.5976000000  8.11285177607383E+03
1.6009000000  8.17091030418919E+03
1.6042000000  8.22869627965032E+03
1.6075000000  8.28620859585934E+03
1.6108000000  8.34344621006478E+03
1.6141000000  8.40040814194098E+03
1.6174000000  8.45709347219372E+03
1.6207000000  8.51350134119198E+03
1.6240000000  8.56963094762486E+03
1.6273000000  8.62548154718366E+03
1.6306000000  8.68105245126846E+03
1.6339000000  8.73634302571884E+03
1.6372000000  8.79135268956831E+03
1.6405000000  8.84608091382200E+03
1.6438000000  8.90052722025730E+03
1.6471000000  8.95469118024698E+03
1.6504000000  9.00857241360436E+03
1.6537000000  9.06217058745027E+03
1.6570000000  9.11548541510131E+03
1.6603000000  9.16851665497908E+03
1.6636000000  9.22126410954002E+03
1.6669000000  9.27372762422546E+03
1.6702000000  9.32590708643162E+03
1.6735000000  9.37780242449909E+03
1.6768000000  9.42941360672151E+03
1.6801000000  9.48074064037319E+03
1.6834000000  9.53178357075513E+03
1.6867000000  9.58254248025938E+03
1.6900000000  9.63301748745117E+03
1.6933000000  9.68320874616873E+03
1.6966000000  9.73311644464029E+03
1.6999000000  9.78274080461802E+03
1.7032000000  9.83208208052876E+03
1.7065000000  9.88114055864099E+03
1.7098000000  9.92991655624793E+03
1.7131000000  9.97841042086649E+03
1.7164000000  1.00266225294516E+04
1.7197000000  1.00745532876260E+04
1.7230000000  1.01222031289248E+04
1.7263000000  1.01695725140548E+04
1.7296000000  1.02166619301684E+04
1.7329000000  1.02634718901515E+04
1.7362000000  1.03100029319257E+04
1.7395000000  1.03562556177636E+04
1.7428000000  1.04022305336180E+04
1.7461000000  1.04479282884645E+04
1.7494000000  1.04933495136565E+04
1.7527000000  1.05384948622933E+04
1.7560000000  1.05833650086009E+04
1.7593000000  1.06279606473245E+04
1.7626000000  1.06722824931340E+04
1.7659000000  1.07163312800402E+04
1.7692000000  1.07601077608238E+04
1.7725000000  1.08036127064752E+04
1.7758000000  1.08468469056455E+04
1.7791000000  1.08898111641089E+04
1.7824000000  1.09325063042358E+04
1.7857000000  1.09749331644763E+04
1.7890000000  1.10170925988547E+04
1.7923000000  1.10589854764736E+04
1.7956000000  1.11006126810288E+04
1.7989000000  1.11419751103332E+04
1.8022000000  1.11830736758517E+04
1.8055000000  1.12239093022444E+04
1.8088000000  1.12644829269196E+04
1.8121000000  1.13047954995967E+04
1.8154000000  1.13448479818771E+04
1.8187000000  1.13846413468243E+04
1.8220000000  1.14241765785533E+04
1.8253000000  1.14634546718281E+04
1.8286000000  1.15024766316670E+04
1.8319000000  1.15412434729577E+04
1.8352000000  1.15797562200787E+04
1.8385000000  1.16180159065302E+04
1.8418000000  1.16560235745718E+04
1.8451000000  1.16937802748686E+04
1.8484000000  1.17312870661438E+04
1.8517000000  1.17685450148401E+04
1.8550000000  1.18055551947871E+04
1.8583000000  1.18423186868766E+04
1.8616000000  1.18788365787443E+04
1.8649000000  1.19151099644593E+04
1.8682000000  1.19511399442190E+04
1.8715000000  1.19869276240520E+04
1.8748000000  1.20224741155263E+04
1.8781000000  1.20577805354649E+04
1.8814000000  1.20928480056669E+04
1.8847000000  1.21276776526350E+04
1.8880000000  1.21622706073093E+04
1.8913000000  1.21966280048065E+04
1.8946000000  1.22307509841652E+04
1.8979000000  1.22646406880972E+04
1.9012000000  1.22982982627437E+04
1.9045000000  1.23317248574373E+04
1.9078000000  1.23649216244700E+04
1.9111000000  1.23978897188653E+04
1.9144000000  1.24306302981565E+04
1.9177000000  1.24631445221695E+04
1.9210000000  1.24954335528111E+04
1.9243000000  1.25274985538616E+04
1.9276000000  1.25593406907726E+04
1.9309000000  1.25909611304696E+04
1.9342000000  1.26223610411589E+04
1.9375000000  1.26535415921394E+04
1.9408000000  1.26845039536184E+04
1.9441000000  1.27152492965324E+04
1.9474000000  1.27457787923714E+04
1.9507000000  1.27760936130085E+04
1.9540000000  1.28061949305323E+04
1.9573000000  1.28360839170843E+04
1.9606000000  1.28657617447002E+04
1.9639000000  1.28952295851547E+04
1.9672000000  1.29244886098103E+04
1.9705000000  1.29535399894701E+04
1.9738000000  1.29823848942339E+04
1.9771000000  1.30110244933578E+04
1.9804000000  1.30394599551183E+04
1.9837000000  1.30676924466786E+04
1.9870000000  1.30957231339589E+04
1.9903000000  1.31235531815105E+04
1.9936000000  1.31511837523922E+04
1.9969000000  1.31786160080505E+04
2.0002000000  1.32058511082031E+04
2.0035000000  1.32328902107250E+04
2.0068000000  1.32597344715379E+04
2.0101000000  1.32863850445027E+04
2.0134000000  1.33128430813144E+04
2.0167000000  1.33391097314007E+04
2.0200000000  1.33651861418224E+04
2.0233000000  1.33910734571772E+04
2.0266000000  1.34167728195061E+04
2.0299000000  1.34422853682024E+04
2.0332000000  1.34676122399231E+04
2.0365000000  1.34927545685029E+04
2.0398000000  1.35177134848709E+04
2.0431000000  1.35424901169695E+04
2.0464000000  1.35670855896758E+04
2.0497000000  1.35915010247254E+04
2.0530000000  1.36157375406380E+04
2.0563000000  1.36397962526461E+04
2.0596000000  1.36636782726250E+04
2.0629000000  1.36873847090258E+04
2.0662000000  1.37109166668095E+04
2.0695000000  1.37342752473845E+04
2.0728000000  1.37574615485448E+04
2.0761000000  1.37804766644107E+04
2.0794000000  1.38033216853719E+04
2.0827000000  1.38259976980321E+04
2.0860000000  1.38485057851549E+04
2.0893000000  1.38708470256127E+04
2.0926000000  1.38930224943364E+04
2.0959000000  1.39150332622675E+04
2.0992000000  1.39368803963113E+04
2.1025000000  1.39585649592925E+04
2.1058000000  1.39800880099118E+04
2.1091000000  1.40014506027043E+04
2.1124000000  1.40226537879999E+04
2.1157000000  1.40436986118846E+04
2.1190000000  1.40645861161636E+04
2.1223000000  1.40853173383259E+04
2.1256000000  1.41058933115107E+04
2.1289000000  1.41263150644740E+04
2.1322000000  1.41465836215583E+04
2.1355000000  1.41667000026622E+04
2.1388000000  1.41866652232121E+04
2.1421000000  1.42064802941353E+04
2.1454000000  1.42261462218333E+04
2.1487000000  1.42456640081579E+04
2.1520000000  1.42650346503874E+04
2.1553000000  1.42842591412042E+04
2.1586000000  1.43033384686739E+04
2.1619000000  1.43222736162252E+04
2.1652000000  1.43410655626312E+04
2.1685000000  1.43597152819912E+04
2.1718000000  1.43782237437145E+04
2.1751000000  1.43965919125044E+04
2.1784000000  1.44148207483435E+04
2.1817000000  1.44329112064804E+04
2.1850000000  1.44508642374164E+04
2.1883000000  1.44686807868944E+04
2.1916000000  1.44863617958876E+04
2.1949000000  1.45039082005896E+04
2.1982000000  1.45213209324059E+04
2.2015000000  1.45386009179450E+04
2.2048000000  1.45557490790116E+04
2.2081000000  1.45727663325997E+04
2.2114000000  1.45896535908874E+04
2.2147000000  1.46064117612315E+04
2.2180000000  1.46230417461637E+04
2.2213000000  1.46395444433869E+04
2.2246000000  1.46559207457729E+04
2.2279000000  1.46721715413604E+04
2.2312000000  1.46882977133532E+04
2.2345000000  1.47043001401206E+04
2.2378000000  1.47201796951966E+04
2.2411000000  1.47359372472811E+04
2.2444000000  1.47515736602413E+04
2.2477000000  1.47670897931136E+04
2.2510000000  1.47824865001060E+04
2.2543000000  1.47977646306017E+04
2.2576000000  1.48129250291624E+04
2.2609000000  1.48279685355329E+04
2.2642000000  1.48428959846461E+04
2.2675000000  1.48577082066279E+04
2.2708000000  1.48724060268033E+04
2.2741000000  1.48869902657032E+04
2.2774000000  1.49014617390705E+04
2.2807000000  1.49158212578683E+04
2.2840000000  1.49300696282869E+04
2.2873000000  1.49442076517528E+04
2.2906000000  1.49582361249371E+04
2.2939000000  1.49721558397644E+04
2.2972000000  1.49859675834227E+04
2.3005000000  1.49996721383733E+04
2.3038000000  1.50132702823611E+04
2.3071000000  1.50267627884252E+04
2.3104000000  1.50401504249101E+04
2.3137000000  1.50534339554774E+04
2.3170000000  1.50666141391171E+04
2.3203000000  1.50796917301602E+04
2.3236000000  1.50926674782909E+04
2.3269000000  1.51055421285598E+04
2.3302000000  1.51183164213962E+04
2.3335000000  1.51309910926225E+04
2.3368000000  1.51435668734671E+04
2.3401000000  1.51560444905790E+04
2.3434000000  1.51684246660413E+04
2.3467000000  1.51807081173868E+04
2.3500000000  1.51928955576115E+04
2.3533000000  1.52049876951908E+04
2.3566000000  1.52169852340941E+04
2.3599000000  1.52288888738003E+04
2.3632000000  1.52406993093138E+04
2.3665000000  1.52524172311803E+04
2.3698000000  1.52640433255031E+04
2.3731000000  1.52755782739592E+04
2.3764000000  1.52870227538160E+04
2.3797000000  1.52983774379479E+04
2.3830000000  1.53096429948536E+04
2.3863000000  1.53208200886726E+04
2.3896000000  1.53319093792032E+04
2.3929000000  1.53429115219191E+04
2.3962000000  1.53538271679877E+04
2.3995000000  1.53646569642874E+04
2.4028000000  1.53754015534255E+04
2.4061000000  1.53860615737566E+04
2.4094000000  1.53966376594002E+04
2.4127000000  1.54071304402593E+04
2.4160000000  1.54175405420386E+04
2.4193000000  1.54278685862632E+04
2.4226000000  1.54381151902972E+04
2.4259000000  1.54482809673622E+04
2.4292000000  1.54583665265564E+04
2.4325000000  1.54683724728731E+04
2.4358000000  1.54782994072201E+04
2.4391000000  1.54881479264388E+04
2.4424000000  1.54979186233230E+04
2.4457000000  1.55076120866385E+04
2.4490000000  1.55172289011421E+04
2.4523000000  1.55267696476012E+04
2.4556000000  1.55362349028132E+04
2.4589000000  1.55456252396251E+04
2.4622000000  1.55549412269528E+04
2.4655000000  1.55641834298009E+04
2.4688000000  1.55733524092821E+04
2.4721000000  1.55824487226374E+04
2.4754000000  1.55914729232554E+04
2.4787000000  1.56004255606921E+04
2.4820000000  1.56093071806908E+04
2.4853000000  1.56181183252021E+04
2.4886000000  1.56268595324034E+04
2.4919000000  1.56355313367190E+04
2.4952000000  1.56441342688399E+04
2.4985000000  1.56526688557440E+04
2.5018000000  1.56611356207154E+04
2.5051000000  1.56695350833650E+04
2.5084000000  1.56778677596501E+04
2.5117000000  1.56861341618944E+04
2.5150000000  1.56943347988078E+04
2.5183000000  1.57024701755066E+04
2.5216000000  1.57105407935335E+04
2.5249000000  1.57185471508770E+04
2.5282000000  1.57264897419920E+04
2.5315000000  1.57343690578192E+04
2.5348000000  1.57421855858052E+04
2.5381000000  1.57499398099224E+04
2.5414000000  1.57576322106889E+04
2.5447000000  1.57652632651882E+04
2.5480000000  1.57728334470890E+04
2.5513000000  1.57803432266651E+04
2.5546000000  1.57877930708154E+04
2.5579000000  1.57951834430829E+04
2.5612000000  1.58025148036753E+04
2.5645000000  1.58097876094839E+04
2.5678000000  1.58170023141039E+04
2.5711000000  1.58241593678535E+04
2.5744000000  1.58312592177936E+04
2.5777000000  1.58383023077473E+04
2.5810000000  1.58452890783198E+04
2.5843000000  1.58522199669170E+04
2.5876000000  1.58590954077656E+04
2.5909000000  1.58659158319323E+04
2.5942000000  1.58726816673426E+04
2.5975000000  1.58793933388008E+04
2.6008000000  1.58860512680088E+04
2.6041000000  1.58926558735851E+04
2.6074000000  1.58992075710841E+04
2.6107000000  1.59057067730152E+04
2.6140000000  1.59121538888617E+04
2.6173000000  1.59185493250995E+04
2.6206000000  1.59248934852163E+04
2.6239000000  1.59311867697303E+04
2.6272000000  1.59374295762088E+04
2.6305000000  1.59436222992870E+04
2.6338000000  1.59497653306867E+04
2.6371000000  1.59558590592346E+04
2.6404000000  1.59619038708812E+04
2.6437000000  1.59679001487187E+04
2.6470000000  1.59738482729999E+04
2.6503000000  1.59797486211560E+04
2.6536000000  1.59856015678152E+04
2.6569000000  1.59914074848207E+04
2.6602000000  1.59971667412487E+04
2.6635000000  1.60028797034268E+04
2.6668000000  1.60085467349512E+04
2.6701000000  1.60141681967056E+04
2.6734000000  1.60197444468779E+04
2.6767000000  1.60252758409788E+04
2.6800000000  1.60307627318591E+04
2.6833000000  1.60362054697272E+04
2.6866000000  1.60416044021668E+04
2.6899000000  1.60469598741542E+04
2.6932000000  1.60522722280757E+04
2.6965000000  1.60575418037450E+04
2.6998000000  1.60627689384202E+04
2.7031000000  1.60679539668209E+04
2.7064000000  1.60730972211457E+04
2.7097000000  1.60781990310884E+04
2.7130000000  1.60832597238557E+04
2.7163000000  1.60882796241836E+04
2.7196000000  1.60932590543539E+04
2.7229000000  1.60981983342115E+04
2.7262000000  1.61030977811805E+04
2.7295000000  1.61079577102806E+04
2.7328000000  1.61127784341441E+04
2.7361000000  1.61175602630317E+04
2.7394000000  1.61223035048488E+04
2.7427000000  1.61270084651621E+04
2.7460000000  1.61316754472151E+04
2.7493000000  1.61363047519447E+04
2.7526000000  1.61408966779966E+04
2.7559000000  1.61454515217415E+04
2.7592000000  1.61499695772909E+04
2.7625000000  1.61544511365125E+04
2.7658000000  1.61588964890459E+04
2.7691000000  1.61633059223185E+04
2.7724000000  1.61676797215602E+04
2.7757000000  1.61720181698196E+04
2.7790000000  1.61763215479786E+04
2.7823000000  1.61805901347680E+04
2.7856000000  1.61848242067824E+04
2.7889000000  1.61890240384954E+04
2.7922000000  1.61931899022743E+04
2.7955000000  1.61973220683953E+04
2.7988000000  1.62014208050581E+04
2.8021000000  1.62054863784004E+04
2.8054000000  1.62095190525131E+04
2.8087000000  1.62135190894540E+04
2.8120000000  1.62174867492631E+04
2.8153000000  1.62214222899766E+04
2.8186000000  1.62253259676409E+04
2.8219000000  1.62291980363273E+04
2.8252000000  1.62330387481459E+04
2.8285000000  1.62368483532597E+04
2.8318000000  1.62406270998985E+04
2.8351000000  1.62443752343729E+04
2.8384000000  1.62480930010879E+04
2.8417000000  1.62517806425569E+04
2.8450000000  1.62554383994149E+04
2.8483000000  1.62590665104327E+04
2.8516000000  1.62626652125298E+04
2.8549000000  1.62662347407882E+04
2.8582000000  1.62697753284652E+04
2.8615000000  1.62732872070074E+04
2.8648000000  1.62767706060631E+04
2.8681000000  1.62802257534959E+04
2.8714000000  1.62836528753974E+04
2.8747000000  1.62870521961003E+04
2.8780000000  1.62904239381910E+04
2.8813000000  1.62937683225227E+04
2.8846000000  1.62970855682278E+04
2.8879000000  1.63003758927308E+04
2.8912000000  1.63036395117602E+04
2.8945000000  1.63068766393618E+04
2.8978000000  1.63100874879105E+04
2.9011000000  1.63132722681225E+04
2.9044000000  1.63164311890681E+04
2.9077000000  1.63195644581832E+04
2.9110000000  1.63226722812818E+04
2.9143000000  1.63257548625676E+04
2.9176000000  1.63288124046465E+04
2.9209000000  1.63318451085376E+04
2.9242000000  1.63348531736857E+04
2.9275000000  1.63378367979725E+04
2.9308000000  1.63407961777286E+04
2.9341000000  1.63437315077445E+04
2.9374000000  1.63466429812826E+04
2.9407000000  1.63495307900882E+04
2.9440000000  1.63523951244011E+04
2.9473000000  1.63552361729664E+04
2.9506000000  1.63580541230461E+04
2.9539000000  1.63608491604302E+04
2.9572000000  1.63636214694470E+04
2.9605000000  1.63663712329750E+04
2.9638000000  1.63690986324531E+04
2.9671000000  1.63718038478918E+04
2.9704000000  1.63744870578835E+04
2.9737000000  1.63771484396135E+04
2.9770000000  1.63797881688704E+04
2.9803000000  1.63824064200568E+04
2.9836000000  1.63850033661995E+04
2.9869000000  1.63875791789598E+04
2.9902000000  1.63901340286444E+04
2.9935000000  1.63926680842147E+04
2.9968000000  1.63951815132979E+04
3.0001000000  1.63976744821963E+04
3.0034000000  1.64001471558977E+04
3.0067000000  1.64025996980856E+04
3.0100000000  1.64050322711484E+04
3.0133000000  1.64074450361900E+04
3.0166000000  1.64098381530388E+04
3.0199000000  1.64122117802580E+04
3.0232000000  1.64145660751550E+04
3.0265000000  1.64169011937906E+04
3.0298000000  1.64192172909890E+04
3.0331000000  1.64215145203472E+04
3.0364000000  1.64237930342438E+04
3.0397000000  1.64260529838490E+04
3.0430000000  1.64282945191332E+04
3.0463000000  1.64305177888766E+04
3.0496000000  1.64327229406781E+04
3.0529000000  1.64349101209643E+04
3.0562000000  1.64370794749988E+04
3.0595000000  1.64392311468905E+04
3.0628000000  1.64413652796030E+04
3.0661000000  1.64434820149632E+04
3.0694000000  1.64455814936697E+04
3.0727000000  1.64476638553022E+04
3.0760000000  1.64497292383292E+04
3.0793000000  1.64517777801173E+04
3.0826000000  1.64538096169393E+04
3.0859000000  1.64558248839824E+04
3.0892000000  1.64578237153573E+04
3.0925000000  1.64598062441056E+04
3.0958000000  1.64617726022087E+04
3.0991000000  1.64637229205956E+04
3.1024000000  1.64656573291514E+04
3.1057000000  1.64675759567249E+04
3.1090000000  1.64694789311368E+04
3.1123000000  1.64713663791878E+04
3.1156000000  1.64732384266664E+04
3.1189000000  1.64750951983566E+04
3.1222000000  1.64769368180457E+04
3.1255000000  1.64787634085323E+04
3.1288000000  1.64805750916337E+04
3.1321000000  1.64823719881933E+04
3.1354000000  1.64841542180888E+04
3.1387000000  1.64859219002391E+04
3.1420000000  1.64876751526120E+04
3.1453000000  1.64894140922316E+04
3.1486000000  1.64911388351856E+04
3.1519000000  1.64928494966325E+04
3.1552000000  1.64945461908089E+04
3.1585000000  1.64962290310368E+04
3.1618000000  1.64978981297305E+04
3.1651000000  1.64995535984038E+04
3.1684000000  1.65011955476770E+04
3.1717000000  1.65028240872840E+04
3.1750000000  1.65044393260788E+04
3.1783000000  1.65060413720429E+04
3.1816000000  1.65076303322919E+04
3.1849000000  1.65092063130820E+04
3.1882000000  1.65107694198172E+04
3.1915000000  1.65123197570556E+04
3.1948000000  1.65138574285161E+04
3.1981000000  1.65153825370852E+04
3.2014000000  1.65168951848231E+04
3.2047000000  1.65183954729706E+04
3.2080000000  1.65198835019552E+04
3.2113000000  1.65213593713976E+04
3.2146000000  1.65228231801181E+04
3.2179000000  1.65242750261428E+04
3.2212000000  1.65257150067099E+04
3.2245000000  1.65271432182756E+04
3.2278000000  1.65285597565209E+04
3.2311000000  1.65299647163568E+04
3.2344000000  1.65313581919312E+04
3.2377000000  1.65327402766343E+04
3.2410000000  1.65341110631050E+04
3.2443000000  1.65354706432363E+04
3.2476000000  1.65368191081819E+04
3.2509000000  1.65381565483613E+04
3.2542000000  1.65394830534659E+04
3.2575000000  1.65407987124648E+04
3.2608000000  1.65421036136106E+04
3.2641000000  1.65433978444445E+04
3.2674000000  1.65446814918027E+04
3.2707000000  1.65459546418213E+04
3.2740000000  1.65472173799422E+04
3.2773000000  1.65484697909184E+04
3.2806000000  1.65497119588196E+04
3.2839000000  1.65509439670375E+04
3.2872000000  1.65521658982911E+04
3.2905000000  1.65533778346323E+04
3.2938000000  1.65545798574507E+04
3.2971000000  1.65557720474795E+04
3.3004000000  1.65569544848000E+04
3.3037000000  1.65581272488472E+04
3.3070000000  1.65592904184149E+04
3.3103000000  1.65604440716605E+04
3.3136000000  1.65615882861105E+04
3.3169000000  1.65627231386650E+04
3.3202000000  1.65638487056031E+04
3.3235000000  1.65649650625875E+04
3.3268000000  1.65660722846696E+04
3.3301000000  1.65671704462942E+04
3.3334000000  1.65682596213046E+04
3.3367000000  1.65693398829471E+04
3.3400000000  1.65704113038757E+04
3.3433000000  1.65714739561571E+04
3.3466000000  1.65725279112751E+04
3.3499000000  1.65735732401355E+04
3.3532000000  1.65746100130704E+04
3.3565000000  1.65756382998429E+04
3.3598000000  1.65766581696518E+04
3.3631000000  1.65776696911358E+04
3.3664000000  1.65786729323782E+04
3.3697000000  1.65796679609110E+04
3.3730000000  1.65806548437198E+04
3.3763000000  1.65816336472477E+04
3.3796000000  1.65826044373999E+04
3.3829000000  1.65835672795478E+04
3.3862000000  1.65845222385333E+04
3.3895000000  1.65854693786732E+04
3.3928000000  1.65864087637633E+04
3.3961000000  1.65873404570823E+04
3.3994000000  1.65882645213963E+04
3.4027000000  1.65891810189629E+04
3.4060000000  1.65900900115347E+04
3.4093000000  1.65909915603641E+04
3.4126000000  1.65918857262069E+04
3.4159000000  1.65927725693261E+04
3.4192000000  1.65936521494963E+04
3.4225000000  1.65945245260073E+04
3.4258000000  1.65953897576678E+04
3.4291000000  1.65962479028099E+04
3.4324000000  1.65970990192921E+04
3.4357000000  1.65979431645039E+04
3.4390000000  1.65987803953688E+04
3.4423000000  1.65996107683486E+04
3.4456000000  1.66004343394468E+04
3.4489000000  1.66012511642123E+04
3.4522000000  1.66020612977433E+04
3.4555000000  1.66028647946905E+04
3.4588000000  1.66036617092610E+04
3.4621000000  1.66044520952217E+04
3.4654000000  1.66052360059031E+04
3.4687000000  1.66060134942022E+04
3.4720000000  1.66067846125868E+04
3.4753000000  1.66075494130982E+04
3.4786000000  1.66083079473552E+04
3.4819000000  1.66090602665569E+04
3.4852000000  1.66098064214867E+04
3.4885000000  1.66105464625152E+04
3.4918000000  1.66112804396037E+04
3.4951000000  1.66120084023074E+04
3.4984000000  1.66127303997789E+04
3.5017000000  1.66134464807709E+04
3.5050000000  1.66141566936401E+04
3.5083000000  1.66148610863499E+04
3.5116000000  1.66155597064737E+04
3.5149000000  1.66162526011981E+04
3.5182000000  1.66169398173259E+04
3.5215000000  1.66176214012793E+04
3.5248000000  1.66182973991030E+04
3.5281000000  1.66189678564669E+04
3.5314000000  1.66196328186695E+04
3.5347000000  1.66202923306410E+04
3.5380000000  1.66209464369456E+04
3.5413000000  1.66215951817852E+04
3.5446000000  1.66222386090018E+04
3.5479000000  1.66228767620808E+04
3.5512000000  1.66235096841535E+04
3.5545000000  1.66241374180002E+04
3.5578000000  1.66247600060528E+04
3.5611000000  1.66253774903981E+04
3.5644000000  1.66259899127799E+04
3.5677000000  1.66265973146023E+04
3.5710000000  1.66271997369322E+04
3.5743000000  1.66277972205021E+04
3.5776000000  1.66283898057127E+04
3.5809000000  1.66289775326358E+04
3.5842000000  1.66295604410167E+04
3.5875000000  1.66301385702770E+04
3.5908000000  1.66307119595170E+04
3.5941000000  1.66312806475186E+04
3.5974000000  1.66318446727478E+04
3.6007000000  1.66324040733569E+04
3.6040000000  1.66329588871877E+04
3.6073000000  1.66335091517732E+04
3.6106000000  1.66340549043408E+04
3.6139000000  1.66345961818145E+04
3.6172000000  1.66351330208170E+04
3.6205000000  1.66356654576729E+04
3.6238000000  1.66361935284104E+04
3.6271000000  1.66367172687642E+04
3.6304000000  1.66372367141774E+04
3.6337000000  1.66377518998043E+04
3.6370000000  1.66382628605124E+04
3.6403000000  1.66387696308852E+04
3.6436000000  1.66392722452237E+04
3.6469000000  1.66397707375495E+04
3.6502000000  1.66402651416066E+04
3.6535000000  1.66407554908638E+04
3.6568000000  1.66412418185169E+04
3.6601000000  1.66417241574907E+04
3.6634000000  1.66422025404418E+04
3.6667000000  1.66426769997600E+04
3.6700000000  1.66431475675710E+04
3.6733000000  1.66436142757384E+04
3.6766000000  1.66440771558657E+04
3.6799000000  1.66445362392985E+04
3.6832000000  1.66449915571268E+04
3.6865000000  1.66454431401865E+04
3.6898000000  1.66458910190622E+04
3.6931000000  1.66463352240886E+04
3.6964000000  1.66467757853529E+04
3.6997000000  1.66472127326967E+04
3.7030000000  1.66476460957179E+04
3.7063000000  1.66480759037730E+04
3.7096000000  1.66485021859784E+04
3.7129000000  1.66489249712132E+04
3.7162000000  1.66493442881205E+04
3.7195000000  1.66497601651094E+04
3.7228000000  1.66501726303573E+04
3.7261000000  1.66505817118112E+04
3.7294000000  1.66509874371901E+04
3.7327000000  1.66513898339864E+04
3.7360000000  1.66517889294680E+04
3.7393000000  1.66521847506802E+04
3.7426000000  1.66525773244474E+04
3.7459000000  1.66529666773745E+04
3.7492000000  1.66533528358496E+04
3.7525000000  1.66537358260447E+04
3.7558000000  1.66541156739184E+04
3.7591000000  1.66544924052170E+04
3.7624000000  1.66548660454764E+04
3.7657000000  1.66552366200240E+04
3.7690000000  1.66556041539799E+04
3.7723000000  1.66559686722594E+04
3.7756000000  1.66563301995739E+04
3.7789000000  1.66566887604328E+04
3.7822000000  1.66570443791452E+04
3.7855000000  1.66573970798218E+04
3.7888000000  1.66577468863758E+04
3.7921000000  1.66580938225253E+04
3.7954000000  1.66584379117942E+04
3.7987000000  1.66587791775143E+04
3.8020000000  1.66591176428267E+04
3.8053000000  1.66594533306832E+04
3.8086000000  1.66597862638478E+04
3.8119000000  1.66601164648988E+04
3.8152000000  1.66604439562294E+04
3.8185000000  1.66607687600502E+04
3.8218000000  1.66610908983897E+04
3.8251000000  1.66614103930966E+04
3.8284000000  1.66617272658408E+04
3.8317000000  1.66620415381150E+04
3.8350000000  1.66623532312360E+04
3.8383000000  1.66626623663466E+04
3.8416000000  1.66629689644163E+04
3.8449000000  1.66632730462432E+04
3.8482000000  1.66635746324554E+04
3.8515000000  1.66638737435122E+04
3.8548000000  1.66641703997054E+04
3.8581000000  1.66644646211611E+04
3.8614000000  1.66647564278404E+04
3.8647000000  1.66650458395413E+04
3.8680000000  1.66653328758999E+04
3.8713000000  1.66656175563914E+04
3.8746000000  1.66658999003320E+04
3.8779000000  1.66661799268794E+04
3.8812000000  1.66664576550350E+04
3.8845000000  1.66667331036443E+04
3.8878000000  1.66670062913990E+04
3.8911000000  1.66672772368375E+04
3.8944000000  1.66675459583466E+04
3.8977000000  1.66678124741628E+04
3.9010000000  1.66680768023730E+04
3.9043000000  1.66683389609164E+04
3.9076000000  1.66685989675852E+04
3.9109000000  1.66688568400260E+04
3.9142000000  1.66691125957410E+04
3.9175000000  1.66693662520891E+04
3.9208000000  1.66696178262871E+04
3.9241000000  1.66698673354109E+04
3.9274000000  1.66701147963965E+04
3.9307000000  1.66703602260416E+04
3.9340000000  1.66706036410058E+04
3.9373000000  1.66708450578129E+04
3.9406000000  1.66710844928510E+04
3.9439000000  1.66713219623743E+04
3.9472000000  1.66715574825037E+04
3.9505000000  1.66717910692283E+04
3.9538000000  1.66720227384061E+04
3.9571000000  1.66722525057654E+04
3.9604000000  1.66724803869056E+04
3.9637000000  1.66727063972984E+04
3.9670000000  1.66729305522888E+04
3.9703000000  1.66731528670962E+04
3.9736000000  1.66733733568152E+04
3.9769000000  1.66735920364170E+04
3.9802000000  1.66738089207500E+04
3.9835000000  1.66740240245411E+04
3.9868000000  1.66742373623965E+04
3.9901000000  1.66744489488028E+04
3.9934000000  1.66746587981280E+04
3.9967000000  1.66748669246223E+04
4.0000000000  1.66750733424194E+04
end


poten 2^2S
name '2^2Sigma+'
symmetry +
lambda 0
mult   2
type  grid
values
0.7000000000  8.16887630154103E+04
0.7033000000  8.02915719593692E+04
0.7066000000  7.89267790481308E+04
0.7099000000  7.75934869479772E+04
0.7132000000  7.62908271875718E+04
0.7165000000  7.50179591018498E+04
0.7198000000  7.37740688191850E+04
0.7231000000  7.25583682898726E+04
0.7264000000  7.13700943540617E+04
0.7297000000  7.02085078473688E+04
0.7330000000  6.90728927424837E+04
0.7363000000  6.79625553251688E+04
0.7396000000  6.68768234031250E+04
0.7429000000  6.58150455462754E+04
0.7462000000  6.47765903570864E+04
0.7495000000  6.37608457696119E+04
0.7528000000  6.27672183760104E+04
0.7561000000  6.17951327793435E+04
0.7594000000  6.08440309715211E+04
0.7627000000  5.99133717353123E+04
0.7660000000  5.90026300693925E+04
0.7693000000  5.81112966354444E+04
0.7726000000  5.72388772263767E+04
0.7759000000  5.63848922547690E+04
0.7792000000  5.55488762606906E+04
0.7825000000  5.47303774380822E+04
0.7858000000  5.39289571789259E+04
0.7891000000  5.31441896344632E+04
0.7924000000  5.23756612927569E+04
0.7957000000  5.16229705719222E+04
0.7990000000  5.08857274283842E+04
0.8023000000  5.01635529795482E+04
0.8056000000  4.94560791402946E+04
0.8089000000  4.87629482727395E+04
0.8122000000  4.80838128487239E+04
0.8155000000  4.74183351245206E+04
0.8188000000  4.67661868272686E+04
0.8221000000  4.61270488526678E+04
0.8254000000  4.55006109734859E+04
0.8287000000  4.48865715584495E+04
0.8320000000  4.42846373011110E+04
0.8353000000  4.36945229582979E+04
0.8386000000  4.31159510977711E+04
0.8419000000  4.25486518547323E+04
0.8452000000  4.19923626968382E+04
0.8485000000  4.14468281973910E+04
0.8518000000  4.09117998163919E+04
0.8551000000  4.03870356891546E+04
0.8584000000  3.98723004221907E+04
0.8617000000  3.93673648960903E+04
0.8650000000  3.88720060751305E+04
0.8683000000  3.83860068233611E+04
0.8716000000  3.79091557269197E+04
0.8749000000  3.74412469223459E+04
0.8782000000  3.69820799306682E+04
0.8815000000  3.65314594970495E+04
0.8848000000  3.60891954357860E+04
0.8881000000  3.56551024804596E+04
0.8914000000  3.52290001390556E+04
0.8947000000  3.48107125538640E+04
0.8980000000  3.44000683659877E+04
0.9013000000  3.39969005842912E+04
0.9046000000  3.36010464586292E+04
0.9079000000  3.32123473571987E+04
0.9112000000  3.28306486478674E+04
0.9145000000  3.24557995833353E+04
0.9178000000  3.20876531899925E+04
0.9211000000  3.17260661603408E+04
0.9244000000  3.13708987488545E+04
0.9277000000  3.10220146711556E+04
0.9310000000  3.06792810063900E+04
0.9343000000  3.03425681026892E+04
0.9376000000  3.00117494856119E+04
0.9409000000  2.96867017694597E+04
0.9442000000  2.93673045713683E+04
0.9475000000  2.90534404280770E+04
0.9508000000  2.87449947152850E+04
0.9541000000  2.84418555695047E+04
0.9574000000  2.81439138123268E+04
0.9607000000  2.78510628770143E+04
0.9640000000  2.75631987373475E+04
0.9673000000  2.72802198386411E+04
0.9706000000  2.70020270308625E+04
0.9739000000  2.67285235037792E+04
0.9772000000  2.64596147240665E+04
0.9805000000  2.61952083743115E+04
0.9838000000  2.59352142938490E+04
0.9871000000  2.56795444213683E+04
0.9904000000  2.54281127392329E+04
0.9937000000  2.51808352194557E+04
0.9970000000  2.49376297712761E+04
1.0003000000  2.46984161902851E+04
1.0036000000  2.44631161090496E+04
1.0069000000  2.42316529491848E+04
1.0102000000  2.40039518748296E+04
1.0135000000  2.37799397474783E+04
1.0168000000  2.35595450821256E+04
1.0201000000  2.33426980046816E+04
1.0234000000  2.31293302106172E+04
1.0267000000  2.29193749248001E+04
1.0300000000  2.27127668624824E+04
1.0333000000  2.25094421914059E+04
1.0366000000  2.23093384949860E+04
1.0399000000  2.21123947365435E+04
1.0432000000  2.19185512245493E+04
1.0465000000  2.17277495788508E+04
1.0498000000  2.15399326978493E+04
1.0531000000  2.13550447265991E+04
1.0564000000  2.11730310257984E+04
1.0597000000  2.09938381416466E+04
1.0630000000  2.08174137765382E+04
1.0663000000  2.06437067605704E+04
1.0696000000  2.04726670238382E+04
1.0729000000  2.03042455694916E+04
1.0762000000  2.01383944475347E+04
1.0795000000  1.99750667293409E+04
1.0828000000  1.98142164828650E+04
1.0861000000  1.96557987485288E+04
1.0894000000  1.94997695157628E+04
1.0927000000  1.93460857001810E+04
1.0960000000  1.91947051213724E+04
1.0993000000  1.90455864812895E+04
1.1026000000  1.88986893432164E+04
1.1059000000  1.87539741112992E+04
1.1092000000  1.86114020106219E+04
1.1125000000  1.84709350678118E+04
1.1158000000  1.83325360921595E+04
1.1191000000  1.81961686572367E+04
1.1224000000  1.80617970829991E+04
1.1257000000  1.79293864183591E+04
1.1290000000  1.77989024242148E+04
1.1323000000  1.76703115569226E+04
1.1356000000  1.75435809521997E+04
1.1389000000  1.74186784094449E+04
1.1422000000  1.72955723764651E+04
1.1455000000  1.71742319345964E+04
1.1488000000  1.70546267842079E+04
1.1521000000  1.69367272305777E+04
1.1554000000  1.68205041701304E+04
1.1587000000  1.67059290770259E+04
1.1620000000  1.65929739900894E+04
1.1653000000  1.64816115000735E+04
1.1686000000  1.63718147372418E+04
1.1719000000  1.62635573592669E+04
1.1752000000  1.61568135394323E+04
1.1785000000  1.60515579551303E+04
1.1818000000  1.59477657766484E+04
1.1851000000  1.58454126562347E+04
1.1884000000  1.57444747174360E+04
1.1917000000  1.56449285447009E+04
1.1950000000  1.55467511732387E+04
1.1983000000  1.54499200791305E+04
1.2016000000  1.53544131696825E+04
1.2049000000  1.52602087740163E+04
1.2082000000  1.51672856338901E+04
1.2115000000  1.50756228947432E+04
1.2148000000  1.49852000969593E+04
1.2181000000  1.48959971673412E+04
1.2214000000  1.48079944107928E+04
1.2247000000  1.47211725022015E+04
1.2280000000  1.46355124785159E+04
1.2313000000  1.45509957310146E+04
1.2346000000  1.44676039977594E+04
1.2379000000  1.43853193562295E+04
1.2412000000  1.43041242161307E+04
1.2445000000  1.42240013123762E+04
1.2478000000  1.41449336982329E+04
1.2511000000  1.40669047386306E+04
1.2544000000  1.39898981036286E+04
1.2577000000  1.39138977620361E+04
1.2610000000  1.38388879751819E+04
1.2643000000  1.37648532908303E+04
1.2676000000  1.36917785372393E+04
1.2709000000  1.36196488173561E+04
1.2742000000  1.35484495031480E+04
1.2775000000  1.34781662300651E+04
1.2808000000  1.34087848916297E+04
1.2841000000  1.33402916341515E+04
1.2874000000  1.32726728515634E+04
1.2907000000  1.32059151803762E+04
1.2940000000  1.31400054947485E+04
1.2973000000  1.30749309016690E+04
1.3006000000  1.30106787362485E+04
1.3039000000  1.29472365571185E+04
1.3072000000  1.28845921419342E+04
1.3105000000  1.28227334829791E+04
1.3138000000  1.27616487828680E+04
1.3171000000  1.27013264503473E+04
1.3204000000  1.26417550961892E+04
1.3237000000  1.25829235291771E+04
1.3270000000  1.25248207521812E+04
1.3303000000  1.24674359583212E+04
1.3336000000  1.24107585272141E+04
1.3369000000  1.23547780213048E+04
1.3402000000  1.22994841822784E+04
1.3435000000  1.22448669275505E+04
1.3468000000  1.21909163468357E+04
1.3501000000  1.21376226987906E+04
1.3534000000  1.20849764077302E+04
1.3567000000  1.20329680604166E+04
1.3600000000  1.19815884029166E+04
1.3633000000  1.19308283375283E+04
1.3666000000  1.18806789197738E+04
1.3699000000  1.18311313554571E+04
1.3732000000  1.17821769977853E+04
1.3765000000  1.17338073445518E+04
1.3798000000  1.16860140353795E+04
1.3831000000  1.16387888490237E+04
1.3864000000  1.15921237007321E+04
1.3897000000  1.15460106396610E+04
1.3930000000  1.15004418463463E+04
1.3963000000  1.14554096302287E+04
1.3996000000  1.14109064272308E+04
1.4029000000  1.13669247973848E+04
1.4062000000  1.13234574225115E+04
1.4095000000  1.12804971039465E+04
1.4128000000  1.12380367603149E+04
1.4161000000  1.11960694253528E+04
1.4194000000  1.11545882457731E+04
1.4227000000  1.11135864791769E+04
1.4260000000  1.10730574920072E+04
1.4293000000  1.10329947575462E+04
1.4326000000  1.09933918539525E+04
1.4359000000  1.09542424623401E+04
1.4392000000  1.09155403648959E+04
1.4425000000  1.08772794430367E+04
1.4458000000  1.08394536756031E+04
1.4491000000  1.08020571370909E+04
1.4524000000  1.07650839959181E+04
1.4557000000  1.07285285127278E+04
1.4590000000  1.06923850387244E+04
1.4623000000  1.06566480140450E+04
1.4656000000  1.06213119661619E+04
1.4689000000  1.05863715083192E+04
1.4722000000  1.05518213379992E+04
1.4755000000  1.05176562354206E+04
1.4788000000  1.04838710620662E+04
1.4821000000  1.04504607592403E+04
1.4854000000  1.04174203466549E+04
1.4887000000  1.03847449210436E+04
1.4920000000  1.03524296548035E+04
1.4953000000  1.03204697946635E+04
1.4986000000  1.02888606603797E+04
1.5019000000  1.02575976434552E+04
1.5052000000  1.02266762058865E+04
1.5085000000  1.01960918789335E+04
1.5118000000  1.01658402619143E+04
1.5151000000  1.01359170210226E+04
1.5184000000  1.01063178881693E+04
1.5217000000  1.00770386598460E+04
1.5250000000  1.00480751960101E+04
1.5283000000  1.00194234189929E+04
1.5316000000  9.99107931242721E+03
1.5349000000  9.96303892019676E+03
1.5382000000  9.93529834540533E+03
1.5415000000  9.90785374936581E+03
1.5448000000  9.88070135060862E+03
1.5481000000  9.85383742390907E+03
1.5514000000  9.82725829933335E+03
1.5547000000  9.80096036130258E+03
1.5580000000  9.77494004767473E+03
1.5613000000  9.74919384884391E+03
1.5646000000  9.72371830685678E+03
1.5679000000  9.69851001454544E+03
1.5712000000  9.67356561467696E+03
1.5745000000  9.64888179911863E+03
1.5778000000  9.62445530801902E+03
1.5811000000  9.60028292900434E+03
1.5844000000  9.57636149638983E+03
1.5877000000  9.55268789040582E+03
1.5910000000  9.52925903643824E+03
1.5943000000  9.50607190428318E+03
1.5976000000  9.48312350741532E+03
1.6009000000  9.46041090226986E+03
1.6042000000  9.43793118753770E+03
1.6075000000  9.41568150347364E+03
1.6108000000  9.39365903121720E+03
1.6141000000  9.37186099212606E+03
1.6174000000  9.35028464712153E+03
1.6207000000  9.32892729604609E+03
1.6240000000  9.30778627703262E+03
1.6273000000  9.28685896588508E+03
1.6306000000  9.26614277547041E+03
1.6339000000  9.24563515512161E+03
1.6372000000  9.22533359005138E+03
1.6405000000  9.20523560077652E+03
1.6438000000  9.18533874255264E+03
1.6471000000  9.16564060481903E+03
1.6504000000  9.14613881065347E+03
1.6537000000  9.12683101623686E+03
1.6570000000  9.10771491032736E+03
1.6603000000  9.08878821374397E+03
1.6636000000  9.07004867885917E+03
1.6669000000  9.05149408910081E+03
1.6702000000  9.03312225846254E+03
1.6735000000  9.01493103102317E+03
1.6768000000  8.99691828047433E+03
1.6801000000  8.97908190965652E+03
1.6834000000  8.96141985010341E+03
1.6867000000  8.94393006159394E+03
1.6900000000  8.92661053171246E+03
1.6933000000  8.90945927541648E+03
1.6966000000  8.89247433461194E+03
1.6999000000  8.87565377773593E+03
1.7032000000  8.85899569934668E+03
1.7065000000  8.84249821972055E+03
1.7098000000  8.82615948445616E+03
1.7131000000  8.80997766408525E+03
1.7164000000  8.79395095369028E+03
1.7197000000  8.77807757252865E+03
1.7230000000  8.76235576366333E+03
1.7263000000  8.74678379359988E+03
1.7296000000  8.73135995192961E+03
1.7329000000  8.71608255097891E+03
1.7362000000  8.70094992546456E+03
1.7395000000  8.68596043215480E+03
1.7428000000  8.67111244953635E+03
1.7461000000  8.65640437748691E+03
1.7494000000  8.64183463695324E+03
1.7527000000  8.62740166963477E+03
1.7560000000  8.61310393767242E+03
1.7593000000  8.59893992334278E+03
1.7626000000  8.58490812875728E+03
1.7659000000  8.57100707556660E+03
1.7692000000  8.55723530466984E+03
1.7725000000  8.54359137592866E+03
1.7758000000  8.53007386788614E+03
1.7791000000  8.51668137749039E+03
1.7824000000  8.50341251982263E+03
1.7857000000  8.49026592782991E+03
1.7890000000  8.47724025206215E+03
1.7923000000  8.46433416041362E+03
1.7956000000  8.45154633786857E+03
1.7989000000  8.43887548625121E+03
1.8022000000  8.42632032397958E+03
1.8055000000  8.41387958582370E+03
1.8088000000  8.40155202266748E+03
1.8121000000  8.38933640127464E+03
1.8154000000  8.37723150405840E+03
1.8187000000  8.36523612885492E+03
1.8220000000  8.35334908870048E+03
1.8253000000  8.34156921161216E+03
1.8286000000  8.32989534037223E+03
1.8319000000  8.31832633231584E+03
1.8352000000  8.30686105912233E+03
1.8385000000  8.29549840660977E+03
1.8418000000  8.28423727453280E+03
1.8451000000  8.27307657638384E+03
1.8484000000  8.26201523919736E+03
1.8517000000  8.25105220335731E+03
1.8550000000  8.24018642240766E+03
1.8583000000  8.22941686286596E+03
1.8616000000  8.21874250403980E+03
1.8649000000  8.20816233784627E+03
1.8682000000  8.19767536863422E+03
1.8715000000  8.18728061300937E+03
1.8748000000  8.17697709966218E+03
1.8781000000  8.16676386919840E+03
1.8814000000  8.15663997397232E+03
1.8847000000  8.14660447792266E+03
1.8880000000  8.13665645641097E+03
1.8913000000  8.12679499606264E+03
1.8946000000  8.11701919461032E+03
1.8979000000  8.10732816073985E+03
1.9012000000  8.09772101393852E+03
1.9045000000  8.08819688434578E+03
1.9078000000  8.07875491260619E+03
1.9111000000  8.06939424972468E+03
1.9144000000  8.06011405692405E+03
1.9177000000  8.05091350550465E+03
1.9210000000  8.04179177670631E+03
1.9243000000  8.03274806157224E+03
1.9276000000  8.02378156081516E+03
1.9309000000  8.01489148468542E+03
1.9342000000  8.00607705284117E+03
1.9375000000  7.99733749422049E+03
1.9408000000  7.98867204691545E+03
1.9441000000  7.98007995804815E+03
1.9474000000  7.97156048364864E+03
1.9507000000  7.96311288853462E+03
1.9540000000  7.95473644619303E+03
1.9573000000  7.94643043866342E+03
1.9606000000  7.93819415642308E+03
1.9639000000  7.93002689827391E+03
1.9672000000  7.92192797123094E+03
1.9705000000  7.91389669041264E+03
1.9738000000  7.90593237893272E+03
1.9771000000  7.89803436779372E+03
1.9804000000  7.89020199578207E+03
1.9837000000  7.88243460936475E+03
1.9870000000  7.87473156258751E+03
1.9903000000  7.86709221697462E+03
1.9936000000  7.85951594143001E+03
1.9969000000  7.85200211214003E+03
2.0002000000  7.84455011247750E+03
2.0035000000  7.83715933290733E+03
2.0068000000  7.82982917089335E+03
2.0101000000  7.82255903080669E+03
2.0134000000  7.81534832383543E+03
2.0167000000  7.80819646789553E+03
2.0200000000  7.80110288754317E+03
2.0233000000  7.79406701388829E+03
2.0266000000  7.78708828450942E+03
2.0299000000  7.78016614336982E+03
2.0332000000  7.77330004073466E+03
2.0365000000  7.76648943308963E+03
2.0398000000  7.75973378306063E+03
2.0431000000  7.75303255933450E+03
2.0464000000  7.74638523658115E+03
2.0497000000  7.73979129537666E+03
2.0530000000  7.73325022212743E+03
2.0563000000  7.72676150899559E+03
2.0596000000  7.72032465382542E+03
2.0629000000  7.71393916007069E+03
2.0662000000  7.70760453672330E+03
2.0695000000  7.70132029824270E+03
2.0728000000  7.69508596448643E+03
2.0761000000  7.68890106064173E+03
2.0794000000  7.68276511715791E+03
2.0827000000  7.67667766967989E+03
2.0860000000  7.67063825898259E+03
2.0893000000  7.66464643090621E+03
2.0926000000  7.65870173629258E+03
2.0959000000  7.65280373092218E+03
2.0992000000  7.64695197545229E+03
2.1025000000  7.64114603535583E+03
2.1058000000  7.63538548086116E+03
2.1091000000  7.62966988689268E+03
2.1124000000  7.62399883301229E+03
2.1157000000  7.61837190336165E+03
2.1190000000  7.61278868660526E+03
2.1223000000  7.60724877587432E+03
2.1256000000  7.60175176871139E+03
2.1289000000  7.59629726701583E+03
2.1322000000  7.59088487698996E+03
2.1355000000  7.58551420908596E+03
2.1388000000  7.58018487795362E+03
2.1421000000  7.57489650238862E+03
2.1454000000  7.56964870528173E+03
2.1487000000  7.56444111356854E+03
2.1520000000  7.55927335817999E+03
2.1553000000  7.55414507399352E+03
2.1586000000  7.54905589978494E+03
2.1619000000  7.54400547818091E+03
2.1652000000  7.53899345561212E+03
2.1685000000  7.53401948226707E+03
2.1718000000  7.52908321204650E+03
2.1751000000  7.52418430251839E+03
2.1784000000  7.51932241487371E+03
2.1817000000  7.51449721388261E+03
2.1850000000  7.50970836785127E+03
2.1883000000  7.50495554857940E+03
2.1916000000  7.50023843131817E+03
2.1949000000  7.49555669472885E+03
2.1982000000  7.49091002084193E+03
2.2015000000  7.48629809501678E+03
2.2048000000  7.48172060590194E+03
2.2081000000  7.47717724539583E+03
2.2114000000  7.47266770860805E+03
2.2147000000  7.46819169382121E+03
2.2180000000  7.46374890245322E+03
2.2213000000  7.45933903902012E+03
2.2246000000  7.45496181109943E+03
2.2279000000  7.45061692929386E+03
2.2312000000  7.44630410719571E+03
2.2345000000  7.44202306135153E+03
2.2378000000  7.43777351122742E+03
2.2411000000  7.43355517917468E+03
2.2444000000  7.42936779039591E+03
2.2477000000  7.42521107291168E+03
2.2510000000  7.42108475752746E+03
2.2543000000  7.41698857780116E+03
2.2576000000  7.41292227001096E+03
2.2609000000  7.40888557312365E+03
2.2642000000  7.40487822876329E+03
2.2675000000  7.40089998118045E+03
2.2708000000  7.39695057722160E+03
2.2741000000  7.39302976629917E+03
2.2774000000  7.38913730036178E+03
2.2807000000  7.38527293386499E+03
2.2840000000  7.38143642374239E+03
2.2873000000  7.37762752937702E+03
2.2906000000  7.37384601257324E+03
2.2939000000  7.37009163752890E+03
2.2972000000  7.36636417080793E+03
2.3005000000  7.36266338131318E+03
2.3038000000  7.35898904025973E+03
2.3071000000  7.35534092114848E+03
2.3104000000  7.35171879974007E+03
2.3137000000  7.34812245402915E+03
2.3170000000  7.34455166421901E+03
2.3203000000  7.34100621269646E+03
2.3236000000  7.33748588400712E+03
2.3269000000  7.33399046483093E+03
2.3302000000  7.33051974395808E+03
2.3335000000  7.32707351226512E+03
2.3368000000  7.32365156269150E+03
2.3401000000  7.32025369021630E+03
2.3434000000  7.31687969183533E+03
2.3467000000  7.31352936653849E+03
2.3500000000  7.31020251528738E+03
2.3533000000  7.30689894099325E+03
2.3566000000  7.30361844849526E+03
2.3599000000  7.30036084453885E+03
2.3632000000  7.29712593775457E+03
2.3665000000  7.29391353863706E+03
2.3698000000  7.29072345952434E+03
2.3731000000  7.28755551457734E+03
2.3764000000  7.28440951975968E+03
2.3797000000  7.28128529281777E+03
2.3830000000  7.27818265326099E+03
2.3863000000  7.27510142234236E+03
2.3896000000  7.27204142303918E+03
2.3929000000  7.26900248003418E+03
2.3962000000  7.26598441969666E+03
2.3995000000  7.26298707006403E+03
2.4028000000  7.26001026082352E+03
2.4061000000  7.25705382329407E+03
2.4094000000  7.25411759040855E+03
2.4127000000  7.25120139669610E+03
2.4160000000  7.24830507826471E+03
2.4193000000  7.24542847278406E+03
2.4226000000  7.24257141946852E+03
2.4259000000  7.23973375906038E+03
2.4292000000  7.23691533381326E+03
2.4325000000  7.23411598747578E+03
2.4358000000  7.23133556527534E+03
2.4391000000  7.22857391390218E+03
2.4424000000  7.22583088149360E+03
2.4457000000  7.22310631761836E+03
2.4490000000  7.22040007326128E+03
2.4523000000  7.21771200080802E+03
2.4556000000  7.21504195403009E+03
2.4589000000  7.21238978806994E+03
2.4622000000  7.20975535942633E+03
2.4655000000  7.20713852593984E+03
2.4688000000  7.20453914677851E+03
2.4721000000  7.20195708242374E+03
2.4754000000  7.19939219465629E+03
2.4787000000  7.19684434654247E+03
2.4820000000  7.19431340242047E+03
2.4853000000  7.19179922788693E+03
2.4886000000  7.18930168978356E+03
2.4919000000  7.18682065618401E+03
2.4952000000  7.18435599638087E+03
2.4985000000  7.18190758087275E+03
2.5018000000  7.17947528135168E+03
2.5051000000  7.17705897069046E+03
2.5084000000  7.17465852293035E+03
2.5117000000  7.17227381326873E+03
2.5150000000  7.16990471804702E+03
2.5183000000  7.16755111473873E+03
2.5216000000  7.16521288193761E+03
2.5249000000  7.16288989934596E+03
2.5282000000  7.16058204776308E+03
2.5315000000  7.15828920907386E+03
2.5348000000  7.15601126623748E+03
2.5381000000  7.15374810327627E+03
2.5414000000  7.15149960526468E+03
2.5447000000  7.14926565831841E+03
2.5480000000  7.14704614958358E+03
2.5513000000  7.14484096722618E+03
2.5546000000  7.14265000042147E+03
2.5579000000  7.14047313934362E+03
2.5612000000  7.13831027515542E+03
2.5645000000  7.13616129999815E+03
2.5678000000  7.13402610698152E+03
2.5711000000  7.13190459017371E+03
2.5744000000  7.12979664459165E+03
2.5777000000  7.12770216619123E+03
2.5810000000  7.12562105185775E+03
2.5843000000  7.12355319939645E+03
2.5876000000  7.12149850752317E+03
2.5909000000  7.11945687585500E+03
2.5942000000  7.11742820490123E+03
2.5975000000  7.11541239605421E+03
2.6008000000  7.11340935158050E+03
2.6041000000  7.11141897461191E+03
2.6074000000  7.10944116913684E+03
2.6107000000  7.10747583999163E+03
2.6140000000  7.10552289285196E+03
2.6173000000  7.10358223422446E+03
2.6206000000  7.10165377143830E+03
2.6239000000  7.09973741263697E+03
2.6272000000  7.09783306677010E+03
2.6305000000  7.09594064358537E+03
2.6338000000  7.09406005362057E+03
2.6371000000  7.09219120819565E+03
2.6404000000  7.09033401940494E+03
2.6437000000  7.08848840010943E+03
2.6470000000  7.08665426392914E+03
2.6503000000  7.08483152523558E+03
2.6536000000  7.08302009914428E+03
2.6569000000  7.08121990150739E+03
2.6602000000  7.07943084890643E+03
2.6635000000  7.07765285864501E+03
2.6668000000  7.07588584874179E+03
2.6701000000  7.07412973792330E+03
2.6734000000  7.07238444561708E+03
2.6767000000  7.07064989194470E+03
2.6800000000  7.06892599771496E+03
2.6833000000  7.06721268441718E+03
2.6866000000  7.06550987421444E+03
2.6899000000  7.06381748993706E+03
2.6932000000  7.06213545507602E+03
2.6965000000  7.06046369377656E+03
2.6998000000  7.05880213083172E+03
2.7031000000  7.05715069167608E+03
2.7064000000  7.05550930237948E+03
2.7097000000  7.05387788964088E+03
2.7130000000  7.05225638078223E+03
2.7163000000  7.05064470374240E+03
2.7196000000  7.04904278707124E+03
2.7229000000  7.04745055992365E+03
2.7262000000  7.04586795205374E+03
2.7295000000  7.04429489380903E+03
2.7328000000  7.04273131612474E+03
2.7361000000  7.04117715051815E+03
2.7394000000  7.03963232908292E+03
2.7427000000  7.03809678448366E+03
2.7460000000  7.03657044995041E+03
2.7493000000  7.03505325927315E+03
2.7526000000  7.03354514679655E+03
2.7559000000  7.03204604741462E+03
2.7592000000  7.03055589656541E+03
2.7625000000  7.02907463022593E+03
2.7658000000  7.02760218490690E+03
2.7691000000  7.02613849764776E+03
2.7724000000  7.02468350601161E+03
2.7757000000  7.02323714808021E+03
2.7790000000  7.02179936244911E+03
2.7823000000  7.02037008822275E+03
2.7856000000  7.01894926500968E+03
2.7889000000  7.01753683291775E+03
2.7922000000  7.01613273254944E+03
2.7955000000  7.01473690499717E+03
2.7988000000  7.01334929183871E+03
2.8021000000  7.01196983513256E+03
2.8054000000  7.01059847741354E+03
2.8087000000  7.00923516168820E+03
2.8120000000  7.00787983143048E+03
2.8153000000  7.00653243057732E+03
2.8186000000  7.00519290352430E+03
2.8219000000  7.00386119512139E+03
2.8252000000  7.00253725066870E+03
2.8285000000  7.00122101591228E+03
2.8318000000  6.99991243703997E+03
2.8351000000  6.99861146067731E+03
2.8384000000  6.99731803388346E+03
2.8417000000  6.99603210414721E+03
2.8450000000  6.99475361938290E+03
2.8483000000  6.99348252792664E+03
2.8516000000  6.99221877853228E+03
2.8549000000  6.99096232036762E+03
2.8582000000  6.98971310301055E+03
2.8615000000  6.98847107644533E+03
2.8648000000  6.98723619105882E+03
2.8681000000  6.98600839763673E+03
2.8714000000  6.98478764736008E+03
2.8747000000  6.98357389180146E+03
2.8780000000  6.98236708292150E+03
2.8813000000  6.98116717306531E+03
2.8846000000  6.97997411495898E+03
2.8879000000  6.97878786170606E+03
2.8912000000  6.97760836678418E+03
2.8945000000  6.97643558404161E+03
2.8978000000  6.97526946769388E+03
2.9011000000  6.97410997232048E+03
2.9044000000  6.97295705286149E+03
2.9077000000  6.97181066461441E+03
2.9110000000  6.97067076323082E+03
2.9143000000  6.96953730471328E+03
2.9176000000  6.96841024541207E+03
2.9209000000  6.96728954202208E+03
2.9242000000  6.96617515157975E+03
2.9275000000  6.96506703145994E+03
2.9308000000  6.96396513937291E+03
2.9341000000  6.96286943336130E+03
2.9374000000  6.96177987179715E+03
2.9407000000  6.96069641337894E+03
2.9440000000  6.95961901712871E+03
2.9473000000  6.95854764238909E+03
2.9506000000  6.95748224882050E+03
2.9539000000  6.95642279639831E+03
2.9572000000  6.95536924540998E+03
2.9605000000  6.95432155645235E+03
2.9638000000  6.95327969042884E+03
2.9671000000  6.95224360854675E+03
2.9704000000  6.95121327231456E+03
2.9737000000  6.95018864353924E+03
2.9770000000  6.94916968432367E+03
2.9803000000  6.94815635706393E+03
2.9836000000  6.94714862444677E+03
2.9869000000  6.94614644944707E+03
2.9902000000  6.94514979532523E+03
2.9935000000  6.94415862562467E+03
2.9968000000  6.94317290416943E+03
3.0001000000  6.94219259506156E+03
3.0034000000  6.94121766267881E+03
3.0067000000  6.94024807167215E+03
3.0100000000  6.93928378696335E+03
3.0133000000  6.93832477374270E+03
3.0166000000  6.93737099746658E+03
3.0199000000  6.93642242385519E+03
3.0232000000  6.93547901889020E+03
3.0265000000  6.93454074881254E+03
3.0298000000  6.93360758012009E+03
3.0331000000  6.93267947956545E+03
3.0364000000  6.93175641415377E+03
3.0397000000  6.93083835114051E+03
3.0430000000  6.92992525802933E+03
3.0463000000  6.92901710256988E+03
3.0496000000  6.92811385275570E+03
3.0529000000  6.92721547682213E+03
3.0562000000  6.92632194324421E+03
3.0595000000  6.92543322073461E+03
3.0628000000  6.92454927824160E+03
3.0661000000  6.92367008494701E+03
3.0694000000  6.92279561026423E+03
3.0727000000  6.92192582383623E+03
3.0760000000  6.92106069553358E+03
3.0793000000  6.92020019545251E+03
3.0826000000  6.91934429391298E+03
3.0859000000  6.91849296145678E+03
3.0892000000  6.91764616884561E+03
3.0925000000  6.91680388705922E+03
3.0958000000  6.91596608729357E+03
3.0991000000  6.91513274095896E+03
3.1024000000  6.91430381967824E+03
3.1057000000  6.91347929528499E+03
3.1090000000  6.91265913982171E+03
3.1123000000  6.91184332553811E+03
3.1156000000  6.91103182488929E+03
3.1189000000  6.91022461053407E+03
3.1222000000  6.90942165533320E+03
3.1255000000  6.90862293234772E+03
3.1288000000  6.90782841483725E+03
3.1321000000  6.90703807625829E+03
3.1354000000  6.90625189026260E+03
3.1387000000  6.90546983069557E+03
3.1420000000  6.90469187159455E+03
3.1453000000  6.90391798718728E+03
3.1486000000  6.90314815189028E+03
3.1519000000  6.90238234030727E+03
3.1552000000  6.90162052722763E+03
3.1585000000  6.90086268762480E+03
3.1618000000  6.90010879665481E+03
3.1651000000  6.89935882965470E+03
3.1684000000  6.89861276214106E+03
3.1717000000  6.89787056980850E+03
3.1750000000  6.89713222852821E+03
3.1783000000  6.89639771434646E+03
3.1816000000  6.89566700348317E+03
3.1849000000  6.89494007233048E+03
3.1882000000  6.89421689745130E+03
3.1915000000  6.89349745557791E+03
3.1948000000  6.89278172361059E+03
3.1981000000  6.89206967861619E+03
3.2014000000  6.89136129782678E+03
3.2047000000  6.89065655863831E+03
3.2080000000  6.88995543860923E+03
3.2113000000  6.88925791545917E+03
3.2146000000  6.88856396706764E+03
3.2179000000  6.88787357147267E+03
3.2212000000  6.88718670686956E+03
3.2245000000  6.88650335160957E+03
3.2278000000  6.88582348419867E+03
3.2311000000  6.88514708329624E+03
3.2344000000  6.88447412771385E+03
3.2377000000  6.88380459641400E+03
3.2410000000  6.88313846850894E+03
3.2443000000  6.88247572325938E+03
3.2476000000  6.88181634007333E+03
3.2509000000  6.88116029850492E+03
3.2542000000  6.88050757825316E+03
3.2575000000  6.87985815916083E+03
3.2608000000  6.87921202121329E+03
3.2641000000  6.87856914453730E+03
3.2674000000  6.87792950939995E+03
3.2707000000  6.87729309620744E+03
3.2740000000  6.87665988550405E+03
3.2773000000  6.87602985797096E+03
3.2806000000  6.87540299442520E+03
3.2839000000  6.87477927581850E+03
3.2872000000  6.87415868323626E+03
3.2905000000  6.87354119789648E+03
3.2938000000  6.87292680114869E+03
3.2971000000  6.87231547447285E+03
3.3004000000  6.87170719947838E+03
3.3037000000  6.87110195790310E+03
3.3070000000  6.87049973161220E+03
3.3103000000  6.86990050259721E+03
3.3136000000  6.86930425297505E+03
3.3169000000  6.86871096498697E+03
3.3202000000  6.86812062099759E+03
3.3235000000  6.86753320349395E+03
3.3268000000  6.86694869508447E+03
3.3301000000  6.86636707849808E+03
3.3334000000  6.86578833658317E+03
3.3367000000  6.86521245230675E+03
3.3400000000  6.86463940875338E+03
3.3433000000  6.86406918912441E+03
3.3466000000  6.86350177673691E+03
3.3499000000  6.86293715502285E+03
3.3532000000  6.86237530752816E+03
3.3565000000  6.86181621791182E+03
3.3598000000  6.86125986994503E+03
3.3631000000  6.86070624751029E+03
3.3664000000  6.86015533460052E+03
3.3697000000  6.85960711531822E+03
3.3730000000  6.85906157387461E+03
3.3763000000  6.85851869458875E+03
3.3796000000  6.85797846188675E+03
3.3829000000  6.85744086030091E+03
3.3862000000  6.85690587446888E+03
3.3895000000  6.85637348913286E+03
3.3928000000  6.85584368913879E+03
3.3961000000  6.85531645943551E+03
3.3994000000  6.85479178507403E+03
3.4027000000  6.85426965120665E+03
3.4060000000  6.85375004308626E+03
3.4093000000  6.85323294606551E+03
3.4126000000  6.85271834559605E+03
3.4159000000  6.85220622722779E+03
3.4192000000  6.85169657660810E+03
3.4225000000  6.85118937948110E+03
3.4258000000  6.85068462168688E+03
3.4291000000  6.85018228916080E+03
3.4324000000  6.84968236793271E+03
3.4357000000  6.84918484412630E+03
3.4390000000  6.84868970395829E+03
3.4423000000  6.84819693373777E+03
3.4456000000  6.84770651986551E+03
3.4489000000  6.84721844883321E+03
3.4522000000  6.84673270722282E+03
3.4555000000  6.84624928170590E+03
3.4588000000  6.84576815904286E+03
3.4621000000  6.84528932608234E+03
3.4654000000  6.84481276976052E+03
3.4687000000  6.84433847710046E+03
3.4720000000  6.84386643521140E+03
3.4753000000  6.84339663128820E+03
3.4786000000  6.84292905261058E+03
3.4819000000  6.84246368654257E+03
3.4852000000  6.84200052053181E+03
3.4885000000  6.84153954210893E+03
3.4918000000  6.84108073888698E+03
3.4951000000  6.84062409856071E+03
3.4984000000  6.84016960890603E+03
3.5017000000  6.83971725777938E+03
3.5050000000  6.83926703311711E+03
3.5083000000  6.83881892293491E+03
3.5116000000  6.83837291532717E+03
3.5149000000  6.83792899846642E+03
3.5182000000  6.83748716060274E+03
3.5215000000  6.83704739006319E+03
3.5248000000  6.83660967525119E+03
3.5281000000  6.83617400464603E+03
3.5314000000  6.83574036680221E+03
3.5347000000  6.83530875034894E+03
3.5380000000  6.83487914398957E+03
3.5413000000  6.83445153650104E+03
3.5446000000  6.83402591673332E+03
3.5479000000  6.83360227360887E+03
3.5512000000  6.83318059612212E+03
3.5545000000  6.83276087333892E+03
3.5578000000  6.83234309439600E+03
3.5611000000  6.83192724850049E+03
3.5644000000  6.83151332492934E+03
3.5677000000  6.83110131302884E+03
3.5710000000  6.83069120221411E+03
3.5743000000  6.83028298196857E+03
3.5776000000  6.82987664184348E+03
3.5809000000  6.82947217145735E+03
3.5842000000  6.82906956049558E+03
3.5875000000  6.82866879870984E+03
3.5908000000  6.82826987591766E+03
3.5941000000  6.82787278200192E+03
3.5974000000  6.82747750691038E+03
3.6007000000  6.82708404065519E+03
3.6040000000  6.82669237331243E+03
3.6073000000  6.82630249502167E+03
3.6106000000  6.82591439598545E+03
3.6139000000  6.82552806646884E+03
3.6172000000  6.82514349679904E+03
3.6205000000  6.82476067736483E+03
3.6238000000  6.82437959861620E+03
3.6271000000  6.82400025106389E+03
3.6304000000  6.82362262527890E+03
3.6337000000  6.82324671189212E+03
3.6370000000  6.82287250159385E+03
3.6403000000  6.82249998513341E+03
3.6436000000  6.82212915331867E+03
3.6469000000  6.82175999701562E+03
3.6502000000  6.82139250714803E+03
3.6535000000  6.82102667469694E+03
3.6568000000  6.82066249070030E+03
3.6601000000  6.82029994625254E+03
3.6634000000  6.81993903250417E+03
3.6667000000  6.81957974066137E+03
3.6700000000  6.81922206198562E+03
3.6733000000  6.81886598779325E+03
3.6766000000  6.81851150945509E+03
3.6799000000  6.81815861839608E+03
3.6832000000  6.81780730609482E+03
3.6865000000  6.81745756408330E+03
3.6898000000  6.81710938394640E+03
3.6931000000  6.81676275732159E+03
3.6964000000  6.81641767589853E+03
3.6997000000  6.81607413141867E+03
3.7030000000  6.81573211567496E+03
3.7063000000  6.81539162051140E+03
3.7096000000  6.81505263782270E+03
3.7129000000  6.81471515955397E+03
3.7162000000  6.81437917770028E+03
3.7195000000  6.81404468430637E+03
3.7228000000  6.81371167146628E+03
3.7261000000  6.81338013132300E+03
3.7294000000  6.81305005606810E+03
3.7327000000  6.81272143794142E+03
3.7360000000  6.81239426923074E+03
3.7393000000  6.81206854227139E+03
3.7426000000  6.81174424944596E+03
3.7459000000  6.81142138318394E+03
3.7492000000  6.81109993596142E+03
3.7525000000  6.81077990030075E+03
3.7558000000  6.81046126877017E+03
3.7591000000  6.81014403398357E+03
3.7624000000  6.80982818860012E+03
3.7657000000  6.80951372532395E+03
3.7690000000  6.80920063690386E+03
3.7723000000  6.80888891613299E+03
3.7756000000  6.80857855584851E+03
3.7789000000  6.80826954893132E+03
3.7822000000  6.80796188830576E+03
3.7855000000  6.80765556693926E+03
3.7888000000  6.80735057784210E+03
3.7921000000  6.80704691406707E+03
3.7954000000  6.80674456870919E+03
3.7987000000  6.80644353490540E+03
3.8020000000  6.80614380583433E+03
3.8053000000  6.80584537471590E+03
3.8086000000  6.80554823481115E+03
3.8119000000  6.80525237942188E+03
3.8152000000  6.80495780189040E+03
3.8185000000  6.80466449559925E+03
3.8218000000  6.80437245397091E+03
3.8251000000  6.80408167046752E+03
3.8284000000  6.80379213859064E+03
3.8317000000  6.80350385188093E+03
3.8350000000  6.80321680391794E+03
3.8383000000  6.80293098831977E+03
3.8416000000  6.80264639874289E+03
3.8449000000  6.80236302888179E+03
3.8482000000  6.80208087246880E+03
3.8515000000  6.80179992327377E+03
3.8548000000  6.80152017510383E+03
3.8581000000  6.80124162180316E+03
3.8614000000  6.80096425725272E+03
3.8647000000  6.80068807536999E+03
3.8680000000  6.80041307010871E+03
3.8713000000  6.80013923545869E+03
3.8746000000  6.79986656544550E+03
3.8779000000  6.79959505413025E+03
3.8812000000  6.79932469560938E+03
3.8845000000  6.79905548401436E+03
3.8878000000  6.79878741351151E+03
3.8911000000  6.79852047830171E+03
3.8944000000  6.79825467262023E+03
3.8977000000  6.79798999073643E+03
3.9010000000  6.79772642695358E+03
3.9043000000  6.79746397560860E+03
3.9076000000  6.79720263107186E+03
3.9109000000  6.79694238774692E+03
3.9142000000  6.79668324007036E+03
3.9175000000  6.79642518251147E+03
3.9208000000  6.79616820957213E+03
3.9241000000  6.79591231578653E+03
3.9274000000  6.79565749572097E+03
3.9307000000  6.79540374397365E+03
3.9340000000  6.79515105517442E+03
3.9373000000  6.79489942398462E+03
3.9406000000  6.79464884509685E+03
3.9439000000  6.79439931323476E+03
3.9472000000  6.79415082315281E+03
3.9505000000  6.79390336963611E+03
3.9538000000  6.79365694750023E+03
3.9571000000  6.79341155159092E+03
3.9604000000  6.79316717678398E+03
3.9637000000  6.79292381798504E+03
3.9670000000  6.79268147012933E+03
3.9703000000  6.79244012818155E+03
3.9736000000  6.79219978713561E+03
3.9769000000  6.79196044201448E+03
3.9802000000  6.79172208786995E+03
3.9835000000  6.79148471978250E+03
3.9868000000  6.79124833286105E+03
3.9901000000  6.79101292224284E+03
3.9934000000  6.79077848309315E+03
3.9967000000  6.79054501060522E+03
4.0000000000  6.79031250000000E+03
end


diabatic C 2^2S
name "<C^2Sigma+|NAC|2^2Sigma+>"
lambda 0 0
mult   2 2 
factor 1.0
type   grid
values
0.7000000000    2514.963690116
0.7033000000    2528.950437426
0.7066000000    2543.278521257
0.7099000000    2557.914266338
0.7132000000    2572.825594919
0.7165000000    2587.981959116
0.7198000000    2603.354276171
0.7231000000    2618.914866492
0.7264000000    2634.637394347
0.7297000000    2650.496811085
0.7330000000    2666.469300782
0.7363000000    2682.532228186
0.7396000000    2698.664088879
0.7429000000    2714.844461532
0.7462000000    2731.053962181
0.7495000000    2747.274200422
0.7528000000    2763.487737441
0.7561000000    2779.678045808
0.7594000000    2795.829470936
0.7627000000    2811.927194163
0.7660000000    2827.957197349
0.7693000000    2843.906228963
0.7726000000    2859.761771553
0.7759000000    2875.512010575
0.7792000000    2891.145804501
0.7825000000    2906.652656157
0.7858000000    2922.022685242
0.7891000000    2937.246601972
0.7924000000    2952.315681803
0.7957000000    2967.221741189
0.7990000000    2981.957114326
0.8023000000    2996.514630851
0.8056000000    3010.887594439
0.8089000000    3025.069762282
0.8122000000    3039.055325387
0.8155000000    3052.838889689
0.8188000000    3066.415457913
0.8221000000    3079.780412183
0.8254000000    3092.929497324
0.8287000000    3105.858804848
0.8320000000    3118.564757577
0.8353000000    3131.044094893
0.8386000000    3143.293858578
0.8419000000    3155.311379228
0.8452000000    3167.094263207
0.8485000000    3178.640380137
0.8518000000    3189.947850880
0.8551000000    3201.015036010
0.8584000000    3211.840524744
0.8617000000    3222.423124323
0.8650000000    3232.761849816
0.8683000000    3242.855914331
0.8716000000    3252.704719630
0.8749000000    3262.307847109
0.8782000000    3271.665049146
0.8815000000    3280.776240801
0.8848000000    3289.641491846
0.8881000000    3298.261019110
0.8914000000    3306.635179148
0.8947000000    3314.764461191
0.8980000000    3322.649480386
0.9013000000    3330.290971314
0.9046000000    3337.689781760
0.9079000000    3344.846866745
0.9112000000    3351.763282795
0.9145000000    3358.440182443
0.9178000000    3364.878808958
0.9211000000    3371.080491283
0.9244000000    3377.046639185
0.9277000000    3382.778738602
0.9310000000    3388.278347181
0.9343000000    3393.547089994
0.9376000000    3398.586655439
0.9409000000    3403.398791306
0.9442000000    3407.985301003
0.9475000000    3412.348039944
0.9508000000    3416.488912084
0.9541000000    3420.409866600
0.9574000000    3424.112894708
0.9607000000    3427.600026622
0.9640000000    3430.873328627
0.9673000000    3433.934900294
0.9706000000    3436.786871794
0.9739000000    3439.431401347
0.9772000000    3441.870672761
0.9805000000    3444.106893088
0.9838000000    3446.142290385
0.9871000000    3447.979111557
0.9904000000    3449.619620312
0.9937000000    3451.066095193
0.9970000000    3452.320827704
1.0003000000    3453.386120516
1.0036000000    3454.264285754
1.0069000000    3454.957643363
1.0102000000    3455.468519545
1.0135000000    3455.799245269
1.0168000000    3455.952154850
1.0201000000    3455.929584593
1.0234000000    3455.733871501
1.0267000000    3455.367352043
1.0300000000    3454.832360981
1.0333000000    3454.131230253
1.0366000000    3453.266287912
1.0399000000    3452.239857116
1.0432000000    3451.054255163
1.0465000000    3449.711792583
1.0498000000    3448.214772271
1.0531000000    3446.565488662
1.0564000000    3444.766226956
1.0597000000    3442.819262377
1.0630000000    3440.726859473
1.0663000000    3438.491271457
1.0696000000    3436.114739582
1.0729000000    3433.599492549
1.0762000000    3430.947745953
1.0795000000    3428.161701756
1.0828000000    3425.243547796
1.0861000000    3422.195457322
1.0894000000    3419.019588559
1.0927000000    3415.718084300
1.0960000000    3412.293071523
1.0993000000    3408.746661039
1.1026000000    3405.080947154
1.1059000000    3401.298007362
1.1092000000    3397.399902061
1.1125000000    3393.388674283
1.1158000000    3389.266349452
1.1191000000    3385.034935155
1.1224000000    3380.696420941
1.1257000000    3376.252778127
1.1290000000    3371.705959628
1.1323000000    3367.057899805
1.1356000000    3362.310514322
1.1389000000    3357.465700024
1.1422000000    3352.525334828
1.1455000000    3347.491277626
1.1488000000    3342.365368206
1.1521000000    3337.149427178
1.1554000000    3331.845255922
1.1587000000    3326.454636537
1.1620000000    3320.979331810
1.1653000000    3315.421085193
1.1686000000    3309.781620786
1.1719000000    3304.062643333
1.1752000000    3298.265838232
1.1785000000    3292.392871542
1.1818000000    3286.445390012
1.1851000000    3280.425021105
1.1884000000    3274.333373043
1.1917000000    3268.172034846
1.1950000000    3261.942576387
1.1983000000    3255.646548449
1.2016000000    3249.285482795
1.2049000000    3242.860892232
1.2082000000    3236.374270691
1.2115000000    3229.827093309
1.2148000000    3223.220816515
1.2181000000    3216.556878123
1.2214000000    3209.836697426
1.2247000000    3203.061675297
1.2280000000    3196.233194296
1.2313000000    3189.352618775
1.2346000000    3182.421294991
1.2379000000    3175.440551224
1.2412000000    3168.411697889
1.2445000000    3161.336027665
1.2478000000    3154.214815613
1.2511000000    3147.049319307
1.2544000000    3139.840778962
1.2577000000    3132.590417562
1.2610000000    3125.299441000
1.2643000000    3117.969038208
1.2676000000    3110.600381299
1.2709000000    3103.194625701
1.2742000000    3095.752910301
1.2775000000    3088.276357586
1.2808000000    3080.766073787
1.2841000000    3073.223149021
1.2874000000    3065.648657438
1.2907000000    3058.043657368
1.2940000000    3050.409191467
1.2973000000    3042.746286865
1.3006000000    3035.055955313
1.3039000000    3027.339193335
1.3072000000    3019.596982376
1.3105000000    3011.830288949
1.3138000000    3004.040064791
1.3171000000    2996.227247006
1.3204000000    2988.392758221
1.3237000000    2980.537506735
1.3270000000    2972.662386666
1.3303000000    2964.768278105
1.3336000000    2956.856047265
1.3369000000    2948.926546631
1.3402000000    2940.980615108
1.3435000000    2933.019078173
1.3468000000    2925.042748021
1.3501000000    2917.052423715
1.3534000000    2909.048891335
1.3567000000    2901.032924122
1.3600000000    2893.005282630
1.3633000000    2884.966714868
1.3666000000    2876.917956447
1.3699000000    2868.859730725
1.3732000000    2860.792748953
1.3765000000    2852.717710415
1.3798000000    2844.635302576
1.3831000000    2836.546201218
1.3864000000    2828.451070585
1.3897000000    2820.350563523
1.3930000000    2812.245321619
1.3963000000    2804.135975338
1.3996000000    2796.023144165
1.4029000000    2787.907436736
1.4062000000    2779.789450979
1.4095000000    2771.669774245
1.4128000000    2763.548983443
1.4161000000    2755.427645175
1.4194000000    2747.306315865
1.4227000000    2739.185541890
1.4260000000    2731.065859710
1.4293000000    2722.947795998
1.4326000000    2714.831867767
1.4359000000    2706.718582495
1.4392000000    2698.608438252
1.4425000000    2690.501923824
1.4458000000    2682.399518836
1.4491000000    2674.301693875
1.4524000000    2666.208910609
1.4557000000    2658.121621909
1.4590000000    2650.040271967
1.4623000000    2641.965296415
1.4656000000    2633.897122438
1.4689000000    2625.836168894
1.4722000000    2617.782846426
1.4755000000    2609.737557572
1.4788000000    2601.700696885
1.4821000000    2593.672651038
1.4854000000    2585.653798932
1.4887000000    2577.644511814
1.4920000000    2569.645153372
1.4953000000    2561.656079852
1.4986000000    2553.677640158
1.5019000000    2545.710175958
1.5052000000    2537.754021786
1.5085000000    2529.809505144
1.5118000000    2521.876946605
1.5151000000    2513.956659911
1.5184000000    2506.048952069
1.5217000000    2498.154123455
1.5250000000    2490.272467905
1.5283000000    2482.404272813
1.5316000000    2474.549819225
1.5349000000    2466.709381931
1.5382000000    2458.883229557
1.5415000000    2451.071624660
1.5448000000    2443.274823813
1.5481000000    2435.493077696
1.5514000000    2427.726631185
1.5547000000    2419.975723436
1.5580000000    2412.240587974
1.5613000000    2404.521452775
1.5646000000    2396.818540352
1.5679000000    2389.132067835
1.5712000000    2381.462247054
1.5745000000    2373.809284620
1.5778000000    2366.173382004
1.5811000000    2358.554735611
1.5844000000    2350.953536864
1.5877000000    2343.369972275
1.5910000000    2335.804223518
1.5943000000    2328.256467508
1.5976000000    2320.726876464
1.6009000000    2313.215617984
1.6042000000    2305.722855107
1.6075000000    2298.248746381
1.6108000000    2290.793445915
1.6141000000    2283.357103436
1.6174000000    2275.939864329
1.6207000000    2268.541869665
1.6240000000    2261.163256196
1.6273000000    2253.804156319
1.6306000000    2246.464697937
1.6339000000    2239.145004159
1.6372000000    2231.845192627
1.6405000000    2224.565373926
1.6438000000    2217.305647460
1.6471000000    2210.066088641
1.6504000000    2202.846695247
1.6537000000    2195.646972779
1.6570000000    2188.488646081
1.6603000000    2181.315339139
1.6636000000    2174.177851324
1.6669000000    2167.061710955
1.6702000000    2159.966622978
1.6735000000    2152.892587838
1.6768000000    2145.839656992
1.6801000000    2138.807894856
1.6834000000    2131.797368949
1.6867000000    2124.808146570
1.6900000000    2117.840293470
1.6933000000    2110.893873276
1.6966000000    2103.968947217
1.6999000000    2097.065574006
1.7032000000    2090.183809783
1.7065000000    2083.323708108
1.7098000000    2076.485319970
1.7131000000    2069.668693804
1.7164000000    2062.873875526
1.7197000000    2056.100908567
1.7230000000    2049.349833905
1.7263000000    2042.620690106
1.7296000000    2035.913513366
1.7329000000    2029.228337546
1.7362000000    2022.565194212
1.7395000000    2015.924112680
1.7428000000    2009.305120048
1.7461000000    2002.708241242
1.7494000000    1996.133499051
1.7527000000    1989.580914166
1.7560000000    1983.050505219
1.7593000000    1976.542288820
1.7626000000    1970.056279594
1.7659000000    1963.592490217
1.7692000000    1957.150931456
1.7725000000    1950.731612198
1.7758000000    1944.334539490
1.7791000000    1937.959718573
1.7824000000    1931.607152917
1.7857000000    1925.276844250
1.7890000000    1918.968792597
1.7923000000    1912.682996310
1.7956000000    1906.419452101
1.7989000000    1900.178155070
1.8022000000    1893.959098745
1.8055000000    1887.762275105
1.8088000000    1881.587674611
1.8121000000    1875.435286241
1.8154000000    1869.305097515
1.8187000000    1863.197094526
1.8220000000    1857.111261968
1.8253000000    1851.047583165
1.8286000000    1845.006040097
1.8319000000    1838.986613428
1.8352000000    1832.989282536
1.8385000000    1827.014025535
1.8418000000    1821.060819304
1.8451000000    1815.129639512
1.8484000000    1809.220460641
1.8517000000    1803.333256018
1.8550000000    1797.467997829
1.8583000000    1791.624657153
1.8616000000    1785.803203982
1.8649000000    1780.003607241
1.8682000000    1774.225834818
1.8715000000    1768.469853581
1.8748000000    1762.735629402
1.8781000000    1757.023127182
1.8814000000    1751.332310868
1.8847000000    1745.663143478
1.8880000000    1740.015587119
1.8913000000    1734.389603012
1.8946000000    1728.785151506
1.8979000000    1723.202192106
1.9012000000    1717.640683484
1.9045000000    1712.100583506
1.9078000000    1706.581849247
1.9111000000    1701.084437010
1.9144000000    1695.608302347
1.9177000000    1690.153400074
1.9210000000    1684.719684290
1.9243000000    1679.307108396
1.9276000000    1673.915625111
1.9309000000    1668.545186490
1.9342000000    1663.195743940
1.9375000000    1657.867248234
1.9408000000    1652.559649535
1.9441000000    1647.272897402
1.9474000000    1642.006940813
1.9507000000    1636.761728179
1.9540000000    1631.537207356
1.9573000000    1626.333325663
1.9606000000    1621.150029897
1.9639000000    1615.987266345
1.9672000000    1610.844980801
1.9705000000    1605.723118577
1.9738000000    1600.621624521
1.9771000000    1595.540443024
1.9804000000    1590.479518041
1.9837000000    1585.438793098
1.9870000000    1580.418211308
1.9903000000    1575.417715383
1.9936000000    1570.437247646
1.9969000000    1565.476750043
2.0002000000    1560.536164157
2.0035000000    1555.615431215
2.0068000000    1550.714492107
2.0101000000    1545.833287390
2.0134000000    1540.971757304
2.0167000000    1536.129841782
2.0200000000    1531.307480459
2.0233000000    1526.504612684
2.0266000000    1521.721177532
2.0299000000    1516.957113812
2.0332000000    1512.212360076
2.0365000000    1507.486854633
2.0398000000    1502.780535556
2.0431000000    1498.093340692
2.0464000000    1493.425207669
2.0497000000    1488.776073912
2.0530000000    1484.145876645
2.0563000000    1479.534552903
2.0596000000    1474.942039540
2.0629000000    1470.368273239
2.0662000000    1465.813190519
2.0695000000    1461.276727743
2.0728000000    1456.758821129
2.0761000000    1452.259406753
2.0794000000    1447.778420562
2.0827000000    1443.315798378
2.0860000000    1438.871475907
2.0893000000    1434.445388748
2.0926000000    1430.037472396
2.0959000000    1425.647662254
2.0992000000    1421.275893637
2.1025000000    1416.922101779
2.1058000000    1412.586221842
2.1091000000    1408.268188920
2.1124000000    1403.967938047
2.1157000000    1399.685404203
2.1190000000    1395.420522319
2.1223000000    1391.173227287
2.1256000000    1386.943453960
2.1289000000    1382.731137164
2.1322000000    1378.536211700
2.1355000000    1374.358612351
2.1388000000    1370.198273887
2.1421000000    1366.055131071
2.1454000000    1361.929118665
2.1487000000    1357.820171432
2.1520000000    1353.728224146
2.1553000000    1349.653211594
2.1586000000    1345.595068581
2.1619000000    1341.553729934
2.1652000000    1337.529130512
2.1685000000    1333.521205202
2.1718000000    1329.529888932
2.1751000000    1325.555116671
2.1784000000    1321.596823432
2.1817000000    1317.654944281
2.1850000000    1313.729414337
2.1883000000    1309.820168778
2.1916000000    1305.927142845
2.1949000000    1302.050271846
2.1982000000    1298.189491159
2.2015000000    1294.344736236
2.2048000000    1290.515942607
2.2081000000    1286.703045884
2.2114000000    1282.905981763
2.2147000000    1279.124686031
2.2180000000    1275.359094563
2.2213000000    1271.609143333
2.2246000000    1267.874768412
2.2279000000    1264.155905971
2.2312000000    1260.452492288
2.2345000000    1256.764463747
2.2378000000    1253.091756844
2.2411000000    1249.434308186
2.2444000000    1245.792054501
2.2477000000    1242.164932630
2.2510000000    1238.552879541
2.2543000000    1234.955832323
2.2576000000    1231.373728193
2.2609000000    1227.806504498
2.2642000000    1224.254098716
2.2675000000    1220.716448458
2.2708000000    1217.193491475
2.2741000000    1213.685165654
2.2774000000    1210.191409023
2.2807000000    1206.712159754
2.2840000000    1203.247356164
2.2873000000    1199.796936717
2.2906000000    1196.360840027
2.2939000000    1192.939004858
2.2972000000    1189.531370128
2.3005000000    1186.137874908
2.3038000000    1182.758458429
2.3071000000    1179.393060078
2.3104000000    1176.041619402
2.3137000000    1172.704076111
2.3170000000    1169.380370077
2.3203000000    1166.070441337
2.3236000000    1162.774230097
2.3269000000    1159.491676726
2.3302000000    1156.222721767
2.3335000000    1152.967305930
2.3368000000    1149.725370100
2.3401000000    1146.496855332
2.3434000000    1143.281702859
2.3467000000    1140.079854086
2.3500000000    1136.891250598
2.3533000000    1133.715834157
2.3566000000    1130.553546703
2.3599000000    1127.404330358
2.3632000000    1124.268127424
2.3665000000    1121.144880386
2.3698000000    1118.034531910
2.3731000000    1114.937024850
2.3764000000    1111.852302241
2.3797000000    1108.780307306
2.3830000000    1105.720983454
2.3863000000    1102.674274282
2.3896000000    1099.640123575
2.3929000000    1096.618475305
2.3962000000    1093.609273637
2.3995000000    1090.612462924
2.4028000000    1087.627987711
2.4061000000    1084.655792733
2.4094000000    1081.695822918
2.4127000000    1078.748023388
2.4160000000    1075.812339456
2.4193000000    1072.888716629
2.4226000000    1069.977100610
2.4259000000    1067.077437296
2.4292000000    1064.189672776
2.4325000000    1061.313753340
2.4358000000    1058.449625468
2.4391000000    1055.597235840
2.4424000000    1052.756531331
2.4457000000    1049.927459014
2.4490000000    1047.109966158
2.4523000000    1044.304000228
2.4556000000    1041.509508891
2.4589000000    1038.726440006
2.4622000000    1035.954741635
2.4655000000    1033.194362035
2.4688000000    1030.445249663
2.4721000000    1027.707353174
2.4754000000    1024.980621422
2.4787000000    1022.265003457
2.4820000000    1019.560448532
2.4853000000    1016.866906097
2.4886000000    1014.184325799
2.4919000000    1011.512657486
2.4952000000    1008.851851206
2.4985000000    1006.201857202
2.5018000000    1003.562625920
2.5051000000    1000.934108002
2.5084000000     998.316254291
2.5117000000     995.709015826
2.5150000000     993.112343848
2.5183000000     990.526189793
2.5216000000     987.950505298
2.5249000000     985.385242197
2.5282000000     982.830352524
2.5315000000     980.285788508
2.5348000000     977.751502577
2.5381000000     975.227447359
2.5414000000     972.713575675
2.5447000000     970.209840548
2.5480000000     967.716195195
2.5513000000     965.232593029
2.5546000000     962.758987663
2.5579000000     960.295332903
2.5612000000     957.841582753
2.5645000000     955.397691412
2.5678000000     952.963613274
2.5711000000     950.539302930
2.5744000000     948.124715162
2.5777000000     945.719804952
2.5810000000     943.324527471
2.5843000000     940.938838087
2.5876000000     938.562692361
2.5909000000     936.196046045
2.5942000000     933.838855088
2.5975000000     931.491075628
2.6008000000     929.152663995
2.6041000000     926.823576713
2.6074000000     924.503770495
2.6107000000     922.193202247
2.6140000000     919.891829062
2.6173000000     917.599608228
2.6206000000     915.316497218
2.6239000000     913.042453696
2.6272000000     910.777435514
2.6305000000     908.521400715
2.6338000000     906.274307526
2.6371000000     904.036114363
2.6404000000     901.806779829
2.6437000000     899.586262714
2.6470000000     897.374521993
2.6503000000     895.171516825
2.6536000000     892.977206557
2.6569000000     890.791550719
2.6602000000     888.614509024
2.6635000000     886.446041370
2.6668000000     884.286107836
2.6701000000     882.134668686
2.6734000000     879.991684364
2.6767000000     877.857115495
2.6800000000     875.730922886
2.6833000000     873.613067525
2.6866000000     871.503510576
2.6899000000     869.402213387
2.6932000000     867.309137482
2.6965000000     865.224244563
2.6998000000     863.147496510
2.7031000000     861.078855381
2.7064000000     859.018283408
2.7097000000     856.965743000
2.7130000000     854.921196743
2.7163000000     852.884607396
2.7196000000     850.855937891
2.7229000000     848.835151337
2.7262000000     846.822211011
2.7295000000     844.817080368
2.7328000000     842.819723031
2.7361000000     840.830102795
2.7394000000     838.848183625
2.7427000000     836.873929659
2.7460000000     834.907305202
2.7493000000     832.948274727
2.7526000000     830.996802876
2.7559000000     829.052854461
2.7592000000     827.116394458
2.7625000000     825.187388011
2.7658000000     823.265800428
2.7691000000     821.351597186
2.7724000000     819.444743922
2.7757000000     817.545206440
2.7790000000     815.652950706
2.7823000000     813.767942851
2.7856000000     811.890149164
2.7889000000     810.019536100
2.7922000000     808.156070273
2.7955000000     806.299718456
2.7988000000     804.450447584
2.8021000000     802.608224749
2.8054000000     800.773017204
2.8087000000     798.944792358
2.8120000000     797.123517776
2.8153000000     795.309161183
2.8186000000     793.501690457
2.8219000000     791.701073634
2.8252000000     789.907278901
2.8285000000     788.120274603
2.8318000000     786.340029237
2.8351000000     784.566511452
2.8384000000     782.799690049
2.8417000000     781.039533983
2.8450000000     779.286012359
2.8483000000     777.539094431
2.8516000000     775.798749603
2.8549000000     774.064947430
2.8582000000     772.337657614
2.8615000000     770.616850005
2.8648000000     768.902494601
2.8681000000     767.194561545
2.8714000000     765.493021128
2.8747000000     763.797843786
2.8780000000     762.109000099
2.8813000000     760.426460791
2.8846000000     758.750196730
2.8879000000     757.080178928
2.8912000000     755.416378538
2.8945000000     753.758766854
2.8978000000     752.107315313
2.9011000000     750.461995491
2.9044000000     748.822779104
2.9077000000     747.189638009
2.9110000000     745.562544200
2.9143000000     743.941469808
2.9176000000     742.326387104
2.9209000000     740.717268494
2.9242000000     739.114086520
2.9275000000     737.516813861
2.9308000000     735.925423331
2.9341000000     734.339887875
2.9374000000     732.760180577
2.9407000000     731.186274650
2.9440000000     729.618143442
2.9473000000     728.055760431
2.9506000000     726.499099227
2.9539000000     724.948133573
2.9572000000     723.402837339
2.9605000000     721.863184526
2.9638000000     720.329149265
2.9671000000     718.800705812
2.9704000000     717.277828554
2.9737000000     715.760492005
2.9770000000     714.248670804
2.9803000000     712.742339718
2.9836000000     711.241473636
2.9869000000     709.746047576
2.9902000000     708.256036678
2.9935000000     706.771416206
2.9968000000     705.292161548
3.0001000000     703.818248212
3.0034000000     702.349651831
3.0067000000     700.886348158
3.0100000000     699.428313068
3.0133000000     697.975522553
3.0166000000     696.527952728
3.0199000000     695.085579826
3.0232000000     693.648380198
3.0265000000     692.216330314
3.0298000000     690.789406761
3.0331000000     689.367586242
3.0364000000     687.950845578
3.0397000000     686.539161704
3.0430000000     685.132511672
3.0463000000     683.730872646
3.0496000000     682.334221906
3.0529000000     680.942536846
3.0562000000     679.555794972
3.0595000000     678.173973903
3.0628000000     676.797051368
3.0661000000     675.425005209
3.0694000000     674.057813380
3.0727000000     672.695453943
3.0760000000     671.337905070
3.0793000000     669.985145044
3.0826000000     668.637152255
3.0859000000     667.293905200
3.0892000000     665.955382488
3.0925000000     664.621562830
3.0958000000     663.292425046
3.0991000000     661.967948062
3.1024000000     660.648110910
3.1057000000     659.332892725
3.1090000000     658.022272748
3.1123000000     656.716230324
3.1156000000     655.414744900
3.1189000000     654.117796029
3.1222000000     652.825363362
3.1255000000     651.537426655
3.1288000000     650.253965765
3.1321000000     648.974960649
3.1354000000     647.700391366
3.1387000000     646.430238072
3.1420000000     645.164481024
3.1453000000     643.903100580
3.1486000000     642.646077192
3.1519000000     641.393391414
3.1552000000     640.145023895
3.1585000000     638.900955381
3.1618000000     637.661166715
3.1651000000     636.425638837
3.1684000000     635.194352781
3.1717000000     633.967289675
3.1750000000     632.744430744
3.1783000000     631.525757306
3.1816000000     630.311250772
3.1849000000     629.100892646
3.1882000000     627.894664526
3.1915000000     626.692548100
3.1948000000     625.494525150
3.1981000000     624.300577547
3.2014000000     623.110687255
3.2047000000     621.924836326
3.2080000000     620.743006903
3.2113000000     619.565181218
3.2146000000     618.391341593
3.2179000000     617.221470437
3.2212000000     616.055550247
3.2245000000     614.893563609
3.2278000000     613.735493194
3.2311000000     612.581321763
3.2344000000     611.431032159
3.2377000000     610.284607313
3.2410000000     609.142030243
3.2443000000     608.003284047
3.2476000000     606.868351913
3.2509000000     605.737217110
3.2542000000     604.609862991
3.2575000000     603.486272991
3.2608000000     602.366430631
3.2641000000     601.250319511
3.2674000000     600.137923315
3.2707000000     599.029225807
3.2740000000     597.924210833
3.2773000000     596.822862319
3.2806000000     595.725164272
3.2839000000     594.631100777
3.2872000000     593.540656002
3.2905000000     592.453814190
3.2938000000     591.370559665
3.2971000000     590.290876828
3.3004000000     589.214750157
3.3037000000     588.142164211
3.3070000000     587.073103621
3.3103000000     586.007553099
3.3136000000     584.945497430
3.3169000000     583.886921475
3.3202000000     582.831810173
3.3235000000     581.780148536
3.3268000000     580.731921649
3.3301000000     579.687114675
3.3334000000     578.645712848
3.3367000000     577.607701476
3.3400000000     576.573065941
3.3433000000     575.541791695
3.3466000000     574.513864267
3.3499000000     573.489269253
3.3532000000     572.467992323
3.3565000000     571.450019218
3.3598000000     570.435335750
3.3631000000     569.423927800
3.3664000000     568.415781321
3.3697000000     567.410882334
3.3730000000     566.409216931
3.3763000000     565.410771270
3.3796000000     564.415531582
3.3829000000     563.423484162
3.3862000000     562.434615376
3.3895000000     561.448911655
3.3928000000     560.466359498
3.3961000000     559.486945473
3.3994000000     558.510656212
3.4027000000     557.537478414
3.4060000000     556.567398842
3.4093000000     555.600404328
3.4126000000     554.636481766
3.4159000000     553.675618115
3.4192000000     552.717800401
3.4225000000     551.763015712
3.4258000000     550.811251199
3.4291000000     549.862494078
3.4324000000     548.916731628
3.4357000000     547.973951189
3.4390000000     547.034140165
3.4423000000     546.097286023
3.4456000000     545.163376289
3.4489000000     544.232398552
3.4522000000     543.304340462
3.4555000000     542.379189731
3.4588000000     541.456934129
3.4621000000     540.537561487
3.4654000000     539.621059697
3.4687000000     538.707416709
3.4720000000     537.796620534
3.4753000000     536.888659240
3.4786000000     535.983520954
3.4819000000     535.081193862
3.4852000000     534.181666208
3.4885000000     533.284926293
3.4918000000     532.390962476
3.4951000000     531.499763171
3.4984000000     530.611316852
3.5017000000     529.725612047
3.5050000000     528.842637342
3.5083000000     527.962381377
3.5116000000     527.084832849
3.5149000000     526.209980509
3.5182000000     525.337813164
3.5215000000     524.468319675
3.5248000000     523.601488959
3.5281000000     522.737309984
3.5314000000     521.875771776
3.5347000000     521.016863410
3.5380000000     520.160574018
3.5413000000     519.306892783
3.5446000000     518.455808941
3.5479000000     517.607311781
3.5512000000     516.761390644
3.5545000000     515.918034922
3.5578000000     515.077234060
3.5611000000     514.238977553
3.5644000000     513.403254948
3.5677000000     512.570055843
3.5710000000     511.739369884
3.5743000000     510.911186771
3.5776000000     510.085496252
3.5809000000     509.262288125
3.5842000000     508.441552237
3.5875000000     507.623278484
3.5908000000     506.807456813
3.5941000000     505.994077217
3.5974000000     505.183129739
3.6007000000     504.374604471
3.6040000000     503.568491550
3.6073000000     502.764781163
3.6106000000     501.963463545
3.6139000000     501.164528975
3.6172000000     500.367967783
3.6205000000     499.573770342
3.6238000000     498.781927074
3.6271000000     497.992428446
3.6304000000     497.205264971
3.6337000000     496.420427208
3.6370000000     495.637905761
3.6403000000     494.857691280
3.6436000000     494.079774458
3.6469000000     493.304146037
3.6502000000     492.530796798
3.6535000000     491.759717571
3.6568000000     490.990899227
3.6601000000     490.224332682
3.6634000000     489.460008896
3.6667000000     488.697918871
3.6700000000     487.938053653
3.6733000000     487.180404330
3.6766000000     486.424962036
3.6799000000     485.671717942
3.6832000000     484.920663266
3.6865000000     484.171789265
3.6898000000     483.425087240
3.6931000000     482.680548531
3.6964000000     481.938164522
3.6997000000     481.197926636
3.7030000000     480.459826338
3.7063000000     479.723855133
3.7096000000     478.990004568
3.7129000000     478.258266229
3.7162000000     477.528631742
3.7195000000     476.801092772
3.7228000000     476.075641026
3.7261000000     475.352268249
3.7294000000     474.630966225
3.7327000000     473.911726778
3.7360000000     473.194541769
3.7393000000     472.479403099
3.7426000000     471.766302708
3.7459000000     471.055232573
3.7492000000     470.346184709
3.7525000000     469.639151169
3.7558000000     468.934124044
3.7591000000     468.231095462
3.7624000000     467.530057589
3.7657000000     466.831002627
3.7690000000     466.133922814
3.7723000000     465.438810427
3.7756000000     464.745657778
3.7789000000     464.054457216
3.7822000000     463.365201124
3.7855000000     462.677881924
3.7888000000     461.992492071
3.7921000000     461.309024056
3.7954000000     460.627470408
3.7987000000     459.947823686
3.8020000000     459.270076489
3.8053000000     458.594221449
3.8086000000     457.920251230
3.8119000000     457.248158534
3.8152000000     456.577936096
3.8185000000     455.909576685
3.8218000000     455.243073102
3.8251000000     454.578418185
3.8284000000     453.915604803
3.8317000000     453.254625859
3.8350000000     452.595474290
3.8383000000     451.938143066
3.8416000000     451.282625187
3.8449000000     450.628913689
3.8482000000     449.977001640
3.8515000000     449.326882138
3.8548000000     448.678548315
3.8581000000     448.031993335
3.8614000000     447.387210393
3.8647000000     446.744192717
3.8680000000     446.102933564
3.8713000000     445.463426225
3.8746000000     444.825664020
3.8779000000     444.189640301
3.8812000000     443.555348451
3.8845000000     442.922781884
3.8878000000     442.291934043
3.8911000000     441.662798402
3.8944000000     441.035368466
3.8977000000     440.409637769
3.9010000000     439.785599876
3.9043000000     439.163248380
3.9076000000     438.542576905
3.9109000000     437.923579104
3.9142000000     437.306248658
3.9175000000     436.690579280
3.9208000000     436.076564710
3.9241000000     435.464198716
3.9274000000     434.853475097
3.9307000000     434.244387678
3.9340000000     433.636930314
3.9373000000     433.031096888
3.9406000000     432.426881311
3.9439000000     431.824277520
3.9472000000     431.223279484
3.9505000000     430.623881196
3.9538000000     430.026076677
3.9571000000     429.429859977
3.9604000000     428.835225172
3.9637000000     428.242166364
3.9670000000     427.650677685
3.9703000000     427.060753291
3.9736000000     426.472387366
3.9769000000     425.885574119
3.9802000000     425.300307788
3.9835000000     424.716582635
3.9868000000     424.134392949
3.9901000000     423.553733044
3.9934000000     422.974597261
3.9967000000     422.396979968
4.0000000000     421.820875554
end
