# Supplementary material for: Numerical Equivalence of Diabatic and Adiabatic Representations in Diatomic Molecules
Source: J Chem Theory Comput. 2024 Jan 3;20(5):2127–39. doi: 10.1021/acs.jctc.3c01150 (PMC10938500; doi:10.1021/acs.jctc.3c01150)
Supplement: Supplementary file 2 — ct3c01150_si_002.zip [file ct3c01150_si_002.zip › supplementary/README.md]

The supplementary materials to this study contain the spectroscopic models of 
the open-shell carbon mono-hydride (CH) and yittrium oxide (YO) molecules in the 
form of DUO input files in both the adiabatic and diabatic representations; 
descriptions of these two systems are provided below.
    For each molecule, 10 input files are provided covering the cases of a full
model and models using degraded theory (removing important coupling terms); an
explanation of the different input files can be found below. With every DUO
input file, a corresponding version where curves are defined on a grid are also
provided.

SUPPLEMENTARY FILE DESCRIPTION

The supplementary files have the following naming convention:

        <molecule>_<representation>_<function-type>_<theory-level>.inp                 

<molecule>       : 'CH' or 'YO'

<representation> : 'ADIABATIC' or 'DIABATIC'

<function-type>  : 'analytic' or 'grid'. Analytic function type means the 
                   potentials and couplings are represented using analytic 
                   forms and are then mapped onto a grid of sinc-DVR points; 
                   grid means the curves are provided on a grid which are then 
                   interpolated using cubic-splines.
                   
<theory-level>   : describes the level of theory used in the calculation. For
                   the diabatic representation, 'FULL-MODEL' means two PECs and
                   their DC are provided; 'DC=0' means the DC has been turned
                   off in the calculation. For the adiabatic representation, 
                   'FULL-MODEL' means two avoided crossing PECs, a first-order 
                   NAC (W(1)), and a DBOC K coupling term are provided; 'Keq0' (K=0) 
                   means the DBOC K term has been turned off in the calculation;
                   'W1=K=0' means that both the first-order NAC, W(1), and the 
                   DBOC K coupling term have been turned off in the calculation.
                   The suffix '_unbound' indicates the photo-absorption spectra. 


MOLECULAR SYSTEM DESCRIPTIONS

YO: We consider the two strongly interacting electronic states B2Sigma+ and 
    D2Sigma+ which possess a large Non-Adiabatic-Coupling (NAC) and a weak
    Diabatic Coupling (DC, diab in DUO input). They exhibit an avoided crossing 
    near the potential minima and have strongly bound-characters.

CH: We consider the two weakly interacting electronic states C1Sigma+ and 
    (2)1Sigma+ which possess a weak NAC in the adiabatic representation and a 
    strong DC in the diabatic representation. They exhibit an avoided crossing 
    near the adiabatic dissociation limit of the C state and diabatically 
    consist of a bound lower state and a repulsive/unbound upper state.
