# Supplementary material for: Numerical Equivalence of Diabatic and Adiabatic Representations in Diatomic Molecules
Source: J Chem Theory Comput. 2024 Jan 3;20(5):2127–39. doi: 10.1021/acs.jctc.3c01150 (PMC10938500; doi:10.1021/acs.jctc.3c01150)
Supplement: Supplementary file 2 — ct3c01150_si_002.zip [file ct3c01150_si_002.zip › supplementary/YO_ADIABATIC_analytic_FULL-MODEL.inp]

atoms Y O

(Total number of states taken into account)
nstates 2

(Total angular momentum quanta  - a value or an interval)
Jrot 0.5

(memory, 10 GB)

(Defining the integration grid)
grid
  npoints  1001
  range  1.3, 3.2
  type 0   (nsub)
end 

CONTRACTION
 vib
 vmax 501
end

PRINT_PECS_AND_COUPLINGS_TO_FILE

DIAGONALIZER
SYEVR
nroots 1
end

poten 1
units cm-1 angstroms
name 'B2d'
lambda 0
symmetry +
mult   2
type  coupled-PEC-beta
sub-types Morse Morse BETA_Lorentz
Nparameters 4  4 2
values
  V0           20700.000
  RE           1.890
  A0           1.500
  DE           59220.000
  V0           20400.000
  RE           2.035
  A0           1.26
  DE           59220.000
  gamma        0.01
  RE           1.945843834
  COMPON       1
end

poten 2
units cm-1 angstroms
name 'D2d'
lambda 0
symmetry +
mult   2
type  coupled-PEC-beta
sub-types Morse Morse BETA_Lorentz
Nparameters 4  4 2
values
  V0           20700.000
  RE           1.890
  A0           1.500
  DE           59220.000
  V0           20400.000
  RE           2.035
  A0           1.26
  DE           59220.000
  gamma        0.01
  RE           1.945843834
  COMPON       2
end

NAC 1 2
name "NAC"
lambda 0 0
symmetry + +
mult  2 2 
factor 1.0
type  Lorentz-surkus
values
gamma          0.01  
RE             1.945843834  
end
