# Supplementary material for: Numerical Equivalence of Diabatic and Adiabatic Representations in Diatomic Molecules
Source: J Chem Theory Comput. 2024 Jan 3;20(5):2127–39. doi: 10.1021/acs.jctc.3c01150 (PMC10938500; doi:10.1021/acs.jctc.3c01150)
Supplement: Supplementary file 2 — ct3c01150_si_002.zip [file ct3c01150_si_002.zip › supplementary/YO_ADIABATIC_grid_Keq0.inp]

atoms Y O

(Total number of states taken into account)
nstates 2

(Total angular momentum quanta  - a value or an interval)
Jrot 0.5

(memory, 10 GB)

(Defining the integration grid)
grid
  npoints  1001
  range  1.3, 3.2
  type 0   (nsub)
end 

CONTRACTION
 vib
 vmax 501
end

PRINT_PECS_AND_COUPLINGS_TO_FILE

DIAGONALIZER
SYEVR
nroots 1
end

poten 1
units cm-1 angstroms
name 'B2d'
lambda 0
symmetry +
mult   2
type  grid
values
1.3000000000  7.83033679127085E+04
1.3019000000  7.75492426925263E+04
1.3038000000  7.68009113143093E+04
1.3057000000  7.60583365564070E+04
1.3076000000  7.53214814209368E+04
1.3095000000  7.45903091324774E+04
1.3114000000  7.38647831367699E+04
1.3133000000  7.31448670994260E+04
1.3152000000  7.24305249046440E+04
1.3171000000  7.17217206539317E+04
1.3190000000  7.10184186648372E+04
1.3209000000  7.03205834696867E+04
1.3228000000  6.96281798143299E+04
1.3247000000  6.89411726568918E+04
1.3266000000  6.82595271665329E+04
1.3285000000  6.75832087222155E+04
1.3304000000  6.69121829114776E+04
1.3323000000  6.62464155292139E+04
1.3342000000  6.55858725764637E+04
1.3361000000  6.49305202592055E+04
1.3380000000  6.42803249871592E+04
1.3399000000  6.36352533725945E+04
1.3418000000  6.29952722291469E+04
1.3437000000  6.23603485706398E+04
1.3456000000  6.17304496099138E+04
1.3475000000  6.11055427576628E+04
1.3494000000  6.04855956212763E+04
1.3513000000  5.98705760036891E+04
1.3532000000  5.92604519022373E+04
1.3551000000  5.86551915075204E+04
1.3570000000  5.80547632022710E+04
1.3589000000  5.74591355602300E+04
1.3608000000  5.68682773450292E+04
1.3627000000  5.62821575090791E+04
1.3646000000  5.57007451924646E+04
1.3665000000  5.51240097218462E+04
1.3684000000  5.45519206093673E+04
1.3703000000  5.39844475515686E+04
1.3722000000  5.34215604283081E+04
1.3741000000  5.28632293016876E+04
1.3760000000  5.23094244149855E+04
1.3779000000  5.17601161915954E+04
1.3798000000  5.12152752339711E+04
1.3817000000  5.06748723225779E+04
1.3836000000  5.01388784148491E+04
1.3855000000  4.96072646441495E+04
1.3874000000  4.90800023187443E+04
1.3893000000  4.85570629207743E+04
1.3912000000  4.80384181052364E+04
1.3931000000  4.75240396989711E+04
1.3950000000  4.70138996996541E+04
1.3969000000  4.65079702747959E+04
1.3988000000  4.60062237607452E+04
1.4007000000  4.55086326616992E+04
1.4026000000  4.50151696487193E+04
1.4045000000  4.45258075587525E+04
1.4064000000  4.40405193936580E+04
1.4083000000  4.35592783192406E+04
1.4102000000  4.30820576642880E+04
1.4121000000  4.26088309196153E+04
1.4140000000  4.21395717371140E+04
1.4159000000  4.16742539288067E+04
1.4178000000  4.12128514659072E+04
1.4197000000  4.07553384778867E+04
1.4216000000  4.03016892515440E+04
1.4235000000  3.98518782300826E+04
1.4254000000  3.94058800121922E+04
1.4273000000  3.89636693511356E+04
1.4292000000  3.85252211538410E+04
1.4311000000  3.80905104799998E+04
1.4330000000  3.76595125411692E+04
1.4349000000  3.72322026998799E+04
1.4368000000  3.68085564687495E+04
1.4387000000  3.63885495096005E+04
1.4406000000  3.59721576325838E+04
1.4425000000  3.55593567953067E+04
1.4444000000  3.51501231019666E+04
1.4463000000  3.47444328024893E+04
1.4482000000  3.43422622916722E+04
1.4501000000  3.39435881083329E+04
1.4520000000  3.35483869344621E+04
1.4539000000  3.31566355943819E+04
1.4558000000  3.27683110539088E+04
1.4577000000  3.23833904195214E+04
1.4596000000  3.20018509375332E+04
1.4615000000  3.16236699932696E+04
1.4634000000  3.12488251102507E+04
1.4653000000  3.08772939493773E+04
1.4672000000  3.05090543081234E+04
1.4691000000  3.01440841197316E+04
1.4710000000  2.97823614524145E+04
1.4729000000  2.94238645085601E+04
1.4748000000  2.90685716239418E+04
1.4767000000  2.87164612669329E+04
1.4786000000  2.83675120377261E+04
1.4805000000  2.80217026675571E+04
1.4824000000  2.76790120179325E+04
1.4843000000  2.73394190798628E+04
1.4862000000  2.70029029730993E+04
1.4881000000  2.66694429453755E+04
1.4900000000  2.63390183716530E+04
1.4919000000  2.60116087533719E+04
1.4938000000  2.56871937177051E+04
1.4957000000  2.53657530168173E+04
1.4976000000  2.50472665271280E+04
1.4995000000  2.47317142485791E+04
1.5014000000  2.44190763039062E+04
1.5033000000  2.41093329379147E+04
1.5052000000  2.38024645167599E+04
1.5071000000  2.34984515272307E+04
1.5090000000  2.31972745760385E+04
1.5109000000  2.28989143891091E+04
1.5128000000  2.26033518108795E+04
1.5147000000  2.23105678035986E+04
1.5166000000  2.20205434466313E+04
1.5185000000  2.17332599357677E+04
1.5204000000  2.14486985825355E+04
1.5223000000  2.11668408135163E+04
1.5242000000  2.08876681696667E+04
1.5261000000  2.06111623056423E+04
1.5280000000  2.03373049891264E+04
1.5299000000  2.00660781001620E+04
1.5318000000  1.97974636304879E+04
1.5337000000  1.95314436828791E+04
1.5356000000  1.92680004704898E+04
1.5375000000  1.90071163162014E+04
1.5394000000  1.87487736519741E+04
1.5413000000  1.84929550182011E+04
1.5432000000  1.82396430630683E+04
1.5451000000  1.79888205419160E+04
1.5470000000  1.77404703166058E+04
1.5489000000  1.74945753548898E+04
1.5508000000  1.72511187297843E+04
1.5527000000  1.70100836189470E+04
1.5546000000  1.67714533040575E+04
1.5565000000  1.65352111702017E+04
1.5584000000  1.63013407052592E+04
1.5603000000  1.60698254992952E+04
1.5622000000  1.58406492439551E+04
1.5641000000  1.56137957318625E+04
1.5660000000  1.53892488560217E+04
1.5679000000  1.51669926092222E+04
1.5698000000  1.49470110834481E+04
1.5717000000  1.47292884692895E+04
1.5736000000  1.45138090553584E+04
1.5755000000  1.43005572277077E+04
1.5774000000  1.40895174692527E+04
1.5793000000  1.38806743591977E+04
1.5812000000  1.36740125724636E+04
1.5831000000  1.34695168791210E+04
1.5850000000  1.32671721438251E+04
1.5869000000  1.30669633252545E+04
1.5888000000  1.28688754755532E+04
1.5907000000  1.26728937397752E+04
1.5926000000  1.24790033553335E+04
1.5945000000  1.22871896514508E+04
1.5964000000  1.20974380486146E+04
1.5983000000  1.19097340580348E+04
1.6002000000  1.17240632811045E+04
1.6021000000  1.15404114088639E+04
1.6040000000  1.13587642214674E+04
1.6059000000  1.11791075876538E+04
1.6078000000  1.10014274642190E+04
1.6097000000  1.08257098954925E+04
1.6116000000  1.06519410128166E+04
1.6135000000  1.04801070340280E+04
1.6154000000  1.03101942629435E+04
1.6173000000  1.01421890888476E+04
1.6192000000  9.97607798598350E+03
1.6211000000  9.81184751304713E+03
1.6230000000  9.64948431268378E+03
1.6249000000  9.48897511098758E+03
1.6268000000  9.33030671700420E+03
1.6287000000  9.17346602223596E+03
1.6306000000  9.01844000015004E+03
1.6325000000  8.86521570568925E+03
1.6344000000  8.71378027478588E+03
1.6363000000  8.56412092387796E+03
1.6382000000  8.41622494942853E+03
1.6401000000  8.27007972744750E+03
1.6420000000  8.12567271301624E+03
1.6439000000  7.98299143981486E+03
1.6458000000  7.84202351965213E+03
1.6477000000  7.70275664199807E+03
1.6496000000  7.56517857351918E+03
1.6515000000  7.42927715761618E+03
1.6534000000  7.29504031396449E+03
1.6553000000  7.16245603805717E+03
1.6572000000  7.03151240075039E+03
1.6591000000  6.90219754781155E+03
1.6610000000  6.77449969946978E+03
1.6629000000  6.64840714996897E+03
1.6648000000  6.52390826712336E+03
1.6667000000  6.40099149187540E+03
1.6686000000  6.27964533785620E+03
1.6705000000  6.15985839094834E+03
1.6724000000  6.04161930885097E+03
1.6743000000  5.92491682064745E+03
1.6762000000  5.80973972637519E+03
1.6781000000  5.69607689659789E+03
1.6800000000  5.58391727198004E+03
1.6819000000  5.47324986286371E+03
1.6838000000  5.36406374884765E+03
1.6857000000  5.25634807836845E+03
1.6876000000  5.15009206828415E+03
1.6895000000  5.04528500345986E+03
1.6914000000  4.94191623635558E+03
1.6933000000  4.83997518661616E+03
1.6952000000  4.73945134066337E+03
1.6971000000  4.64033425129011E+03
1.6990000000  4.54261353725648E+03
1.7009000000  4.44627888288812E+03
1.7028000000  4.35132003767639E+03
1.7047000000  4.25772681588052E+03
1.7066000000  4.16548909613180E+03
1.7085000000  4.07459682103952E+03
1.7104000000  3.98503999679893E+03
1.7123000000  3.89680869280090E+03
1.7142000000  3.80989304124351E+03
1.7161000000  3.72428323674525E+03
1.7180000000  3.63996953596007E+03
1.7199000000  3.55694225719407E+03
1.7218000000  3.47519178002382E+03
1.7237000000  3.39470854491623E+03
1.7256000000  3.31548305285010E+03
1.7275000000  3.23750586493901E+03
1.7294000000  3.16076760205578E+03
1.7313000000  3.08525894445828E+03
1.7332000000  3.01097063141650E+03
1.7351000000  2.93789346084111E+03
1.7370000000  2.86601828891300E+03
1.7389000000  2.79533602971408E+03
1.7408000000  2.72583765485916E+03
1.7427000000  2.65751419312884E+03
1.7446000000  2.59035673010326E+03
1.7465000000  2.52435640779673E+03
1.7484000000  2.45950442429312E+03
1.7503000000  2.39579203338188E+03
1.7522000000  2.33321054419458E+03
1.7541000000  2.27175132084194E+03
1.7560000000  2.21140578205114E+03
1.7579000000  2.15216540080334E+03
1.7598000000  2.09402170397124E+03
1.7617000000  2.03696627195655E+03
1.7636000000  1.98099073832723E+03
1.7655000000  1.92608678945430E+03
1.7674000000  1.87224616414806E+03
1.7693000000  1.81946065329345E+03
1.7712000000  1.76772209948452E+03
1.7731000000  1.71702239665753E+03
1.7750000000  1.66735348972267E+03
1.7769000000  1.61870737419389E+03
1.7788000000  1.57107609581681E+03
1.7807000000  1.52445175019411E+03
1.7826000000  1.47882648240834E+03
1.7845000000  1.43419248664142E+03
1.7864000000  1.39054200579082E+03
1.7883000000  1.34786733108159E+03
1.7902000000  1.30616080167404E+03
1.7921000000  1.26541480426625E+03
1.7940000000  1.22562177269104E+03
1.7959000000  1.18677418750669E+03
1.7978000000  1.14886457558052E+03
1.7997000000  1.11188550966474E+03
1.8016000000  1.07582960796365E+03
1.8035000000  1.04068953369108E+03
1.8054000000  1.00645799461717E+03
1.8073000000  9.73127742603148E+02
1.8092000000  9.40691573122982E+02
1.8111000000  9.09142324770182E+02
1.8130000000  8.78472878748336E+02
1.8149000000  8.48676158343522E+02
1.8168000000  8.19745128376388E+02
1.8187000000  7.91672794631977E+02
1.8206000000  7.64452203264409E+02
1.8225000000  7.38076440173834E+02
1.8244000000  7.12538630352326E+02
1.8263000000  6.87831937195202E+02
1.8282000000  6.63949561773650E+02
1.8301000000  6.40884742064252E+02
1.8320000000  6.18630752129993E+02
1.8339000000  5.97180901247175E+02
1.8358000000  5.76528532971344E+02
1.8377000000  5.56667024135000E+02
1.8396000000  5.37589783767984E+02
1.8415000000  5.19290251931216E+02
1.8434000000  5.01761898452143E+02
1.8453000000  4.84998221549118E+02
1.8472000000  4.68992746329750E+02
1.8491000000  4.53739023146074E+02
1.8510000000  4.39230625786695E+02
1.8529000000  4.25461149482733E+02
1.8548000000  4.12424208700962E+02
1.8567000000  4.00113434692837E+02
1.8586000000  3.88522472762772E+02
1.8605000000  3.77644979213070E+02
1.8624000000  3.67474617914762E+02
1.8643000000  3.58005056445272E+02
1.8662000000  3.49229961721889E+02
1.8681000000  3.41142995047736E+02
1.8700000000  3.33737806469882E+02
1.8719000000  3.27008028329947E+02
1.8738000000  3.20947267863055E+02
1.8757000000  3.15549098671392E+02
1.8776000000  3.10807050860854E+02
1.8795000000  3.06714599584149E+02
1.8814000000  3.03265151675085E+02
1.8833000000  3.00452029986820E+02
1.8852000000  2.98268454954708E+02
1.8871000000  2.96707522787659E+02
1.8890000000  2.95762179542548E+02
1.8909000000  2.95425190142865E+02
1.8928000000  2.95689101153595E+02
1.8947000000  2.96546195796724E+02
1.8966000000  2.97988439262339E+02
1.8985000000  3.00007411799212E+02
1.9004000000  3.02594226305853E+02
1.9023000000  3.05739426113727E+02
1.9042000000  3.09432857253298E+02
1.9061000000  3.13663507569992E+02
1.9080000000  3.18419302389029E+02
1.9099000000  3.23686842692590E+02
1.9118000000  3.29451066488320E+02
1.9137000000  3.35694806498355E+02
1.9156000000  3.42398206400168E+02
1.9175000000  3.49537941975483E+02
1.9194000000  3.57086170195806E+02
1.9213000000  3.65009094774716E+02
1.9232000000  3.73264985547743E+02
1.9251000000  3.81801413389945E+02
1.9270000000  3.90551352187034E+02
1.9289000000  3.99427644755091E+02
1.9308000000  4.08315131085645E+02
1.9327000000  4.17059538003505E+02
1.9346000000  4.25452203704655E+02
1.9365000000  4.33210376756320E+02
1.9384000000  4.39955446284130E+02
1.9403000000  4.45198329550549E+02
1.9422000000  4.48354078010598E+02
1.9441000000  4.48819557200015E+02
1.9460000000  4.46128127920885E+02
1.9479000000  4.40136906999836E+02
1.9498000000  4.31077955659443E+02
1.9517000000  4.19474984083867E+02
1.9536000000  4.05950776615733E+02
1.9555000000  3.91084134125864E+02
1.9574000000  3.75346765727241E+02
1.9593000000  3.59097502097338E+02
1.9612000000  3.42600539096074E+02
1.9631000000  3.26048111719596E+02
1.9650000000  3.09580049486161E+02
1.9669000000  2.93298632937709E+02
1.9688000000  2.77279294133536E+02
1.9707000000  2.61578162400452E+02
1.9726000000  2.46237358457904E+02
1.9745000000  2.31288721417153E+02
1.9764000000  2.16756453352606E+02
1.9783000000  2.02659015085188E+02
1.9802000000  1.89010500617842E+02
1.9821000000  1.75821645255004E+02
1.9840000000  1.63100573634551E+02
1.9859000000  1.50853361050387E+02
1.9878000000  1.39084459242538E+02
1.9897000000  1.27797022720810E+02
1.9916000000  1.16993161309027E+02
1.9935000000  1.06674137401362E+02
1.9954000000  9.68405213800252E+01
1.9973000000  8.74923150759460E+01
1.9992000000  7.86290506032637E+01
2.0011000000  7.02498700571086E+01
2.0030000000  6.23535902214608E+01
2.0049000000  5.49387554468558E+01
2.0068000000  4.80036811246100E+01
2.0087000000  4.15464896356061E+01
2.0106000000  3.55651402380863E+01
2.0125000000  3.00574540438720E+01
2.0144000000  2.50211349916681E+01
2.0163000000  2.04537875397036E+01
2.0182000000  1.63529316557106E+01
2.0201000000  1.27160155694473E+01
2.0220000000  9.54042666381065E+00
2.0239000000  6.82350081066397E+00
2.0258000000  4.56253040137744E+00
2.0277000000  2.75477127731574E+00
2.0296000000  1.39744872990195E+00
2.0315000000  4.87762710323295E-01
2.0334000000  2.28923658141866E-02
2.0353000000  0.00000000000000E+00
2.0372000000  4.16234539043217E-01
2.0391000000  1.26873457240799E+00
2.0410000000  2.55463102634894E+00
2.0429000000  4.27104951949150E+00
2.0448000000  6.41511244218782E+00
2.0467000000  8.98394079550781E+00
2.0486000000  1.19746558203697E+01
2.0505000000  1.53843804429853E+01
2.0524000000  1.92102405592159E+01
2.0543000000  2.34493661773267E+01
2.0562000000  2.80988924357844E+01
2.0581000000  3.31559605109578E+01
2.0600000000  3.86177184272528E+01
2.0619000000  4.44813217806259E+01
2.0638000000  5.07439343854276E+01
2.0657000000  5.74027288527213E+01
2.0676000000  6.44548871076549E+01
2.0695000000  7.18976008523896E+01
2.0714000000  7.97280719802584E+01
2.0733000000  8.79435129462108E+01
2.0752000000  9.65411470981526E+01
2.0771000000  1.05518208972964E+02
2.0790000000  1.14871944560859E+02
2.0809000000  1.24599611541056E+02
2.0828000000  1.34698479491770E+02
2.0847000000  1.45165830076796E+02
2.0866000000  1.55998957210948E+02
2.0885000000  1.67195167206457E+02
2.0904000000  1.78751778902020E+02
2.0923000000  1.90666123775940E+02
2.0942000000  2.02935546045159E+02
2.0961000000  2.15557402751081E+02
2.0980000000  2.28529063833648E+02
2.0999000000  2.41847912194509E+02
2.1018000000  2.55511343750313E+02
2.1037000000  2.69516767477053E+02
2.1056000000  2.83861605446080E+02
2.1075000000  2.98543292852595E+02
2.1094000000  3.13559278037275E+02
2.1113000000  3.28907022501524E+02
2.1132000000  3.44584000916911E+02
2.1151000000  3.60587701129374E+02
2.1170000000  3.76915624158431E+02
2.1189000000  3.93565284191958E+02
2.1208000000  4.10534208576908E+02
2.1227000000  4.27819937806100E+02
2.1246000000  4.45420025501699E+02
2.1265000000  4.63332038395332E+02
2.1284000000  4.81553556305389E+02
2.1303000000  5.00082172111561E+02
2.1322000000  5.18915491726861E+02
2.1341000000  5.38051134067406E+02
2.1360000000  5.57486731020032E+02
2.1379000000  5.77219927408027E+02
2.1398000000  5.97248380954981E+02
2.1417000000  6.17569762247142E+02
2.1436000000  6.38181754694084E+02
2.1455000000  6.59082054488059E+02
2.1474000000  6.80268370562182E+02
2.1493000000  7.01738424547209E+02
2.1512000000  7.23489950727417E+02
2.1531000000  7.45520695995430E+02
2.1550000000  7.67828419806137E+02
2.1569000000  7.90410894129793E+02
2.1588000000  8.13265903404350E+02
2.1607000000  8.36391244487058E+02
2.1626000000  8.59784726605540E+02
2.1645000000  8.83444171308158E+02
2.1664000000  9.07367412413947E+02
2.1683000000  9.31552295962014E+02
2.1702000000  9.55996680160566E+02
2.1721000000  9.80698435335529E+02
2.1740000000  1.00565544387879E+03
2.1759000000  1.03086560019615E+03
2.1778000000  1.05632681065502E+03
2.1797000000  1.08203699353188E+03
2.1816000000  1.10799407895947E+03
2.1835000000  1.13419600887385E+03
2.1854000000  1.16064073696125E+03
2.1873000000  1.18732622860486E+03
2.1892000000  1.21425046083143E+03
2.1911000000  1.24141142225784E+03
2.1930000000  1.26880711303752E+03
2.1949000000  1.29643554480693E+03
2.1968000000  1.32429474063193E+03
2.1987000000  1.35238273495415E+03
2.2006000000  1.38069757353727E+03
2.2025000000  1.40923731341353E+03
2.2044000000  1.43800002283004E+03
2.2063000000  1.46698378119525E+03
2.2082000000  1.49618667902536E+03
2.2101000000  1.52560681789101E+03
2.2120000000  1.55524231036371E+03
2.2139000000  1.58509127996272E+03
2.2158000000  1.61515186110163E+03
2.2177000000  1.64542219903541E+03
2.2196000000  1.67590044980726E+03
2.2215000000  1.70658478019582E+03
2.2234000000  1.73747336766226E+03
2.2253000000  1.76856440029770E+03
2.2272000000  1.79985607677063E+03
2.2291000000  1.83134660627455E+03
2.2310000000  1.86303420847568E+03
2.2329000000  1.89491711346088E+03
2.2348000000  1.92699356168564E+03
2.2367000000  1.95926180392237E+03
2.2386000000  1.99172010120868E+03
2.2405000000  2.02436672479592E+03
2.2424000000  2.05719995609788E+03
2.2443000000  2.09021808663967E+03
2.2462000000  2.12341941800671E+03
2.2481000000  2.15680226179396E+03
2.2500000000  2.19036493955531E+03
2.2519000000  2.22410578275317E+03
2.2538000000  2.25802313270814E+03
2.2557000000  2.29211534054909E+03
2.2576000000  2.32638076716316E+03
2.2595000000  2.36081778314611E+03
2.2614000000  2.39542476875285E+03
2.2633000000  2.43020011384814E+03
2.2652000000  2.46514221785745E+03
2.2671000000  2.50024948971808E+03
2.2690000000  2.53552034783043E+03
2.2709000000  2.57095322000948E+03
2.2728000000  2.60654654343646E+03
2.2747000000  2.64229876461077E+03
2.2766000000  2.67820833930199E+03
2.2785000000  2.71427373250226E+03
2.2804000000  2.75049341837864E+03
2.2823000000  2.78686588022590E+03
2.2842000000  2.82338961041934E+03
2.2861000000  2.86006311036789E+03
2.2880000000  2.89688489046742E+03
2.2899000000  2.93385347005421E+03
2.2918000000  2.97096737735865E+03
2.2937000000  3.00822514945920E+03
2.2956000000  3.04562533223637E+03
2.2975000000  3.08316648032712E+03
2.2994000000  3.12084715707937E+03
2.3013000000  3.15866593450670E+03
2.3032000000  3.19662139324322E+03
2.3051000000  3.23471212249879E+03
2.3070000000  3.27293672001426E+03
2.3089000000  3.31129379201700E+03
2.3108000000  3.34978195317675E+03
2.3127000000  3.38839982656137E+03
2.3146000000  3.42714604359310E+03
2.3165000000  3.46601924400491E+03
2.3184000000  3.50501807579696E+03
2.3203000000  3.54414119519336E+03
2.3222000000  3.58338726659919E+03
2.3241000000  3.62275496255753E+03
2.3260000000  3.66224296370688E+03
2.3279000000  3.70184995873869E+03
2.3298000000  3.74157464435507E+03
2.3317000000  3.78141572522679E+03
2.3336000000  3.82137191395131E+03
2.3355000000  3.86144193101125E+03
2.3374000000  3.90162450473284E+03
2.3393000000  3.94191837124466E+03
2.3412000000  3.98232227443658E+03
2.3431000000  4.02283496591889E+03
2.3450000000  4.06345520498155E+03
2.3469000000  4.10418175855384E+03
2.3488000000  4.14501340116389E+03
2.3507000000  4.18594891489871E+03
2.3526000000  4.22698708936423E+03
2.3545000000  4.26812672164556E+03
2.3564000000  4.30936661626751E+03
2.3583000000  4.35070558515518E+03
2.3602000000  4.39214244759494E+03
2.3621000000  4.43367603019532E+03
2.3640000000  4.47530516684834E+03
2.3659000000  4.51702869869088E+03
2.3678000000  4.55884547406633E+03
2.3697000000  4.60075434848633E+03
2.3716000000  4.64275418459276E+03
2.3735000000  4.68484385211993E+03
2.3754000000  4.72702222785691E+03
2.3773000000  4.76928819561003E+03
2.3792000000  4.81164064616565E+03
2.3811000000  4.85407847725297E+03
2.3830000000  4.89660059350721E+03
2.3849000000  4.93920590643280E+03
2.3868000000  4.98189333436677E+03
2.3887000000  5.02466180244251E+03
2.3906000000  5.06751024255342E+03
2.3925000000  5.11043759331695E+03
2.3944000000  5.15344280003875E+03
2.3963000000  5.19652481467696E+03
2.3982000000  5.23968259580674E+03
2.4001000000  5.28291510858494E+03
2.4020000000  5.32622132471492E+03
2.4039000000  5.36960022241165E+03
2.4058000000  5.41305078636679E+03
2.4077000000  5.45657200771416E+03
2.4096000000  5.50016288399523E+03
2.4115000000  5.54382241912482E+03
2.4134000000  5.58754962335702E+03
2.4153000000  5.63134351325114E+03
2.4172000000  5.67520311163812E+03
2.4191000000  5.71912744758667E+03
2.4210000000  5.76311555636999E+03
2.4229000000  5.80716647943243E+03
2.4248000000  5.85127926435634E+03
2.4267000000  5.89545296482921E+03
2.4286000000  5.93968664061074E+03
2.4305000000  5.98397935750036E+03
2.4324000000  6.02833018730464E+03
2.4343000000  6.07273820780505E+03
2.4362000000  6.11720250272580E+03
2.4381000000  6.16172216170190E+03
2.4400000000  6.20629628024722E+03
2.4419000000  6.25092395972299E+03
2.4438000000  6.29560430730614E+03
2.4457000000  6.34033643595802E+03
2.4476000000  6.38511946439323E+03
2.4495000000  6.42995251704852E+03
2.4514000000  6.47483472405197E+03
2.4533000000  6.51976522119222E+03
2.4552000000  6.56474314988788E+03
2.4571000000  6.60976765715718E+03
2.4590000000  6.65483789558762E+03
2.4609000000  6.69995302330591E+03
2.4628000000  6.74511220394799E+03
2.4647000000  6.79031460662916E+03
2.4666000000  6.83555940591451E+03
2.4685000000  6.88084578178934E+03
2.4704000000  6.92617291962976E+03
2.4723000000  6.97154001017353E+03
2.4742000000  7.01694624949098E+03
2.4761000000  7.06239083895603E+03
2.4780000000  7.10787298521746E+03
2.4799000000  7.15339190017020E+03
2.4818000000  7.19894680092692E+03
2.4837000000  7.24453690978962E+03
2.4856000000  7.29016145422146E+03
2.4875000000  7.33581966681860E+03
2.4894000000  7.38151078528240E+03
2.4913000000  7.42723405239154E+03
2.4932000000  7.47298871597444E+03
2.4951000000  7.51877402888169E+03
2.4970000000  7.56458924895869E+03
2.4989000000  7.61043363901848E+03
2.5008000000  7.65630646681459E+03
2.5027000000  7.70220700501406E+03
2.5046000000  7.74813453117076E+03
2.5065000000  7.79408832769846E+03
2.5084000000  7.84006768184453E+03
2.5103000000  7.88607188566338E+03
2.5122000000  7.93210023599021E+03
2.5141000000  7.97815203441483E+03
2.5160000000  8.02422658725574E+03
2.5179000000  8.07032320553411E+03
2.5198000000  8.11644120494813E+03
2.5217000000  8.16257990584732E+03
2.5236000000  8.20873863320711E+03
2.5255000000  8.25491671660333E+03
2.5274000000  8.30111349018712E+03
2.5293000000  8.34732829265979E+03
2.5312000000  8.39356046724772E+03
2.5331000000  8.43980936167768E+03
2.5350000000  8.48607432815199E+03
2.5369000000  8.53235472332387E+03
2.5388000000  8.57864990827312E+03
2.5407000000  8.62495924848160E+03
2.5426000000  8.67128211380908E+03
2.5445000000  8.71761787846913E+03
2.5464000000  8.76396592100508E+03
2.5483000000  8.81032562426625E+03
2.5502000000  8.85669637538408E+03
2.5521000000  8.90307756574861E+03
2.5540000000  8.94946859098491E+03
2.5559000000  8.99586885092974E+03
2.5578000000  9.04227774960826E+03
2.5597000000  9.08869469521089E+03
2.5616000000  9.13511910007026E+03
2.5635000000  9.18155038063833E+03
2.5654000000  9.22798795746358E+03
2.5673000000  9.27443125516830E+03
2.5692000000  9.32087970242610E+03
2.5711000000  9.36733273193938E+03
2.5730000000  9.41378978041699E+03
2.5749000000  9.46025028855212E+03
2.5768000000  9.50671370100008E+03
2.5787000000  9.55317946635630E+03
2.5806000000  9.59964703713457E+03
2.5825000000  9.64611586974509E+03
2.5844000000  9.69258542447298E+03
2.5863000000  9.73905516545658E+03
2.5882000000  9.78552456066612E+03
2.5901000000  9.83199308188237E+03
2.5920000000  9.87846020467532E+03
2.5939000000  9.92492540838321E+03
2.5958000000  9.97138817609140E+03
2.5977000000  1.00178479946116E+04
2.5996000000  1.00643043544609E+04
2.6015000000  1.01107567498412E+04
2.6034000000  1.01572046786188E+04
2.6053000000  1.02036476423034E+04
2.6072000000  1.02500851460284E+04
2.6091000000  1.02965166985300E+04
2.6110000000  1.03429418121277E+04
2.6129000000  1.03893600027035E+04
2.6148000000  1.04357707896826E+04
2.6167000000  1.04821736960131E+04
2.6186000000  1.05285682481465E+04
2.6205000000  1.05749539760178E+04
2.6224000000  1.06213304130265E+04
2.6243000000  1.06676970960163E+04
2.6262000000  1.07140535652565E+04
2.6281000000  1.07603993644224E+04
2.6300000000  1.08067340405760E+04
2.6319000000  1.08530571441475E+04
2.6338000000  1.08993682289157E+04
2.6357000000  1.09456668519895E+04
2.6376000000  1.09919525737891E+04
2.6395000000  1.10382249580274E+04
2.6414000000  1.10844835716910E+04
2.6433000000  1.11307279850224E+04
2.6452000000  1.11769577715011E+04
2.6471000000  1.12231725078255E+04
2.6490000000  1.12693717738946E+04
2.6509000000  1.13155551527902E+04
2.6528000000  1.13617222307585E+04
2.6547000000  1.14078725971924E+04
2.6566000000  1.14540058446137E+04
2.6585000000  1.15001215686552E+04
2.6604000000  1.15462193680434E+04
2.6623000000  1.15922988445806E+04
2.6642000000  1.16383596031273E+04
2.6661000000  1.16844012515857E+04
2.6680000000  1.17304234008812E+04
2.6699000000  1.17764256649463E+04
2.6718000000  1.18224076607029E+04
2.6737000000  1.18683690080452E+04
2.6756000000  1.19143093298232E+04
2.6775000000  1.19602282518258E+04
2.6794000000  1.20061254027636E+04
2.6813000000  1.20520004142527E+04
2.6832000000  1.20978529207981E+04
2.6851000000  1.21436825597767E+04
2.6870000000  1.21894889714216E+04
2.6889000000  1.22352717988054E+04
2.6908000000  1.22810306878238E+04
2.6927000000  1.23267652871799E+04
2.6946000000  1.23724752483677E+04
2.6965000000  1.24181602256564E+04
2.6984000000  1.24638198760742E+04
2.7003000000  1.25094538593929E+04
2.7022000000  1.25550618381119E+04
2.7041000000  1.26006434774422E+04
2.7060000000  1.26461984452916E+04
2.7079000000  1.26917264122487E+04
2.7098000000  1.27372270515673E+04
2.7117000000  1.27827000391517E+04
2.7136000000  1.28281450535406E+04
2.7155000000  1.28735617758929E+04
2.7174000000  1.29189498899716E+04
2.7193000000  1.29643090821297E+04
2.7212000000  1.30096390412945E+04
2.7231000000  1.30549394589531E+04
2.7250000000  1.31002100291376E+04
2.7269000000  1.31454504484104E+04
2.7288000000  1.31906604158493E+04
2.7307000000  1.32358396330335E+04
2.7326000000  1.32809878040283E+04
2.7345000000  1.33261046353715E+04
2.7364000000  1.33711898360585E+04
2.7383000000  1.34162431175284E+04
2.7402000000  1.34612641936495E+04
2.7421000000  1.35062527807054E+04
2.7440000000  1.35512085973811E+04
2.7459000000  1.35961313647484E+04
2.7478000000  1.36410208062529E+04
2.7497000000  1.36858766476995E+04
2.7516000000  1.37306986172388E+04
2.7535000000  1.37754864453535E+04
2.7554000000  1.38202398648451E+04
2.7573000000  1.38649586108196E+04
2.7592000000  1.39096424206746E+04
2.7611000000  1.39542910340861E+04
2.7630000000  1.39989041929945E+04
2.7649000000  1.40434816415917E+04
2.7668000000  1.40880231263081E+04
2.7687000000  1.41325283957992E+04
2.7706000000  1.41769972009325E+04
2.7725000000  1.42214292947751E+04
2.7744000000  1.42658244325797E+04
2.7763000000  1.43101823717729E+04
2.7782000000  1.43545028719418E+04
2.7801000000  1.43987856948211E+04
2.7820000000  1.44430306042813E+04
2.7839000000  1.44872373663150E+04
2.7858000000  1.45314057490253E+04
2.7877000000  1.45755355226130E+04
2.7896000000  1.46196264593640E+04
2.7915000000  1.46636783336375E+04
2.7934000000  1.47076909218531E+04
2.7953000000  1.47516640024793E+04
2.7972000000  1.47955973560208E+04
2.7991000000  1.48394907650066E+04
2.8010000000  1.48833440139784E+04
2.8029000000  1.49271568894780E+04
2.8048000000  1.49709291800359E+04
2.8067000000  1.50146606761591E+04
2.8086000000  1.50583511703200E+04
2.8105000000  1.51020004569439E+04
2.8124000000  1.51456083323980E+04
2.8143000000  1.51891745949794E+04
2.8162000000  1.52326990449040E+04
2.8181000000  1.52761814842947E+04
2.8200000000  1.53196217171703E+04
2.8219000000  1.53630195494337E+04
2.8238000000  1.54063747888614E+04
2.8257000000  1.54496872450915E+04
2.8276000000  1.54929567296131E+04
2.8295000000  1.55361830557550E+04
2.8314000000  1.55793660386746E+04
2.8333000000  1.56225054953471E+04
2.8352000000  1.56656012445543E+04
2.8371000000  1.57086531068743E+04
2.8390000000  1.57516609046700E+04
2.8409000000  1.57946244620788E+04
2.8428000000  1.58375436050018E+04
2.8447000000  1.58804181610932E+04
2.8466000000  1.59232479597497E+04
2.8485000000  1.59660328320999E+04
2.8504000000  1.60087726109939E+04
2.8523000000  1.60514671309930E+04
2.8542000000  1.60941162283592E+04
2.8561000000  1.61367197410450E+04
2.8580000000  1.61792775086829E+04
2.8599000000  1.62217893725757E+04
2.8618000000  1.62642551756858E+04
2.8637000000  1.63066747626256E+04
2.8656000000  1.63490479796472E+04
2.8675000000  1.63913746746323E+04
2.8694000000  1.64336546970827E+04
2.8713000000  1.64758878981102E+04
2.8732000000  1.65180741304265E+04
2.8751000000  1.65602132483339E+04
2.8770000000  1.66023051077154E+04
2.8789000000  1.66443495660248E+04
2.8808000000  1.66863464822777E+04
2.8827000000  1.67282957170410E+04
2.8846000000  1.67701971324245E+04
2.8865000000  1.68120505920704E+04
2.8884000000  1.68538559611446E+04
2.8903000000  1.68956131063271E+04
2.8922000000  1.69373218958025E+04
2.8941000000  1.69789821992511E+04
2.8960000000  1.70205938878395E+04
2.8979000000  1.70621568342113E+04
2.8998000000  1.71036709124783E+04
2.9017000000  1.71451359982112E+04
2.9036000000  1.71865519684305E+04
2.9055000000  1.72279187015978E+04
2.9074000000  1.72692360776069E+04
2.9093000000  1.73105039777746E+04
2.9112000000  1.73517222848319E+04
2.9131000000  1.73928908829156E+04
2.9150000000  1.74340096575593E+04
2.9169000000  1.74750784956847E+04
2.9188000000  1.75160972855930E+04
2.9207000000  1.75570659169563E+04
2.9226000000  1.75979842808089E+04
2.9245000000  1.76388522695394E+04
2.9264000000  1.76796697768813E+04
2.9283000000  1.77204366979053E+04
2.9302000000  1.77611529290107E+04
2.9321000000  1.78018183679171E+04
2.9340000000  1.78424329136560E+04
2.9359000000  1.78829964665629E+04
2.9378000000  1.79235089282687E+04
2.9397000000  1.79639702016917E+04
2.9416000000  1.80043801910295E+04
2.9435000000  1.80447388017513E+04
2.9454000000  1.80850459405892E+04
2.9473000000  1.81253015155306E+04
2.9492000000  1.81655054358105E+04
2.9511000000  1.82056576119031E+04
2.9530000000  1.82457579555144E+04
2.9549000000  1.82858063795740E+04
2.9568000000  1.83258027982277E+04
2.9587000000  1.83657471268295E+04
2.9606000000  1.84056392819343E+04
2.9625000000  1.84454791812896E+04
2.9644000000  1.84852667438287E+04
2.9663000000  1.85250018896626E+04
2.9682000000  1.85646845400724E+04
2.9701000000  1.86043146175024E+04
2.9720000000  1.86438920455522E+04
2.9739000000  1.86834167489694E+04
2.9758000000  1.87228886536423E+04
2.9777000000  1.87623076865925E+04
2.9796000000  1.88016737759678E+04
2.9815000000  1.88409868510346E+04
2.9834000000  1.88802468421713E+04
2.9853000000  1.89194536808605E+04
2.9872000000  1.89586072996822E+04
2.9891000000  1.89977076323068E+04
2.9910000000  1.90367546134878E+04
2.9929000000  1.90757481790552E+04
2.9948000000  1.91146882659078E+04
2.9967000000  1.91535748120071E+04
2.9986000000  1.91924077563699E+04
3.0005000000  1.92311870390617E+04
3.0024000000  1.92699126011895E+04
3.0043000000  1.93085843848957E+04
3.0062000000  1.93472023333504E+04
3.0081000000  1.93857663907457E+04
3.0100000000  1.94242765022883E+04
3.0119000000  1.94627326141932E+04
3.0138000000  1.95011346736770E+04
3.0157000000  1.95394826289513E+04
3.0176000000  1.95777764292163E+04
3.0195000000  1.96160160246543E+04
3.0214000000  1.96542013664229E+04
3.0233000000  1.96923324066491E+04
3.0252000000  1.97304090984226E+04
3.0271000000  1.97684313957894E+04
3.0290000000  1.98063992537459E+04
3.0309000000  1.98443126282318E+04
3.0328000000  1.98821714761248E+04
3.0347000000  1.99199757552338E+04
3.0366000000  1.99577254242926E+04
3.0385000000  1.99954204429545E+04
3.0404000000  2.00330607717852E+04
3.0423000000  2.00706463722575E+04
3.0442000000  2.01081772067448E+04
3.0461000000  2.01456532385155E+04
3.0480000000  2.01830744317263E+04
3.0499000000  2.02204407514172E+04
3.0518000000  2.02577521635048E+04
3.0537000000  2.02950086347767E+04
3.0556000000  2.03322101328859E+04
3.0575000000  2.03693566263444E+04
3.0594000000  2.04064480845179E+04
3.0613000000  2.04434844776199E+04
3.0632000000  2.04804657767060E+04
3.0651000000  2.05173919536680E+04
3.0670000000  2.05542629812285E+04
3.0689000000  2.05910788329352E+04
3.0708000000  2.06278394831551E+04
3.0727000000  2.06645449070693E+04
3.0746000000  2.07011950806671E+04
3.0765000000  2.07377899807407E+04
3.0784000000  2.07743295848796E+04
3.0803000000  2.08108138714654E+04
3.0822000000  2.08472428196658E+04
3.0841000000  2.08836164094301E+04
3.0860000000  2.09199346214829E+04
3.0879000000  2.09561974373194E+04
3.0898000000  2.09924048391999E+04
3.0917000000  2.10285568101447E+04
3.0936000000  2.10646533339282E+04
3.0955000000  2.11006943950748E+04
3.0974000000  2.11366799788527E+04
3.0993000000  2.11726100712690E+04
3.1012000000  2.12084846590652E+04
3.1031000000  2.12443037297111E+04
3.1050000000  2.12800672714006E+04
3.1069000000  2.13157752730461E+04
3.1088000000  2.13514277242738E+04
3.1107000000  2.13870246154183E+04
3.1126000000  2.14225659375182E+04
3.1145000000  2.14580516823108E+04
3.1164000000  2.14934818422273E+04
3.1183000000  2.15288564103879E+04
3.1202000000  2.15641753805970E+04
3.1221000000  2.15994387473381E+04
3.1240000000  2.16346465057695E+04
3.1259000000  2.16697986517192E+04
3.1278000000  2.17048951816800E+04
3.1297000000  2.17399360928053E+04
3.1316000000  2.17749213829038E+04
3.1335000000  2.18098510504355E+04
3.1354000000  2.18447250945063E+04
3.1373000000  2.18795435148640E+04
3.1392000000  2.19143063118935E+04
3.1411000000  2.19490134866121E+04
3.1430000000  2.19836650406652E+04
3.1449000000  2.20182609763216E+04
3.1468000000  2.20528012964692E+04
3.1487000000  2.20872860046103E+04
3.1506000000  2.21217151048573E+04
3.1525000000  2.21560886019284E+04
3.1544000000  2.21904065011429E+04
3.1563000000  2.22246688084171E+04
3.1582000000  2.22588755302601E+04
3.1601000000  2.22930266737688E+04
3.1620000000  2.23271222466245E+04
3.1639000000  2.23611622570882E+04
3.1658000000  2.23951467139960E+04
3.1677000000  2.24290756267556E+04
3.1696000000  2.24629490053416E+04
3.1715000000  2.24967668602915E+04
3.1734000000  2.25305292027017E+04
3.1753000000  2.25642360442229E+04
3.1772000000  2.25978873970565E+04
3.1791000000  2.26314832739504E+04
3.1810000000  2.26650236881947E+04
3.1829000000  2.26985086536179E+04
3.1848000000  2.27319381845829E+04
3.1867000000  2.27653122959829E+04
3.1886000000  2.27986310032374E+04
3.1905000000  2.28318943222885E+04
3.1924000000  2.28651022695966E+04
3.1943000000  2.28982548621368E+04
3.1962000000  2.29313521173951E+04
3.1981000000  2.29643940533643E+04
3.2000000000  2.29973806885400E+04
end

poten 2
units cm-1 angstroms
name 'D2d'
lambda 0
symmetry +
mult   2
type  grid
values
1.3000000000  9.02448430637584E+04
1.3019000000  8.95316719682089E+04
1.3038000000  8.88230254293736E+04
1.3057000000  8.81188791622909E+04
1.3076000000  8.74192090043920E+04
1.3095000000  8.67239909149015E+04
1.3114000000  8.60332009742400E+04
1.3133000000  8.53468153834303E+04
1.3152000000  8.46648104635058E+04
1.3171000000  8.39871626549231E+04
1.3190000000  8.33138485169750E+04
1.3209000000  8.26448447272091E+04
1.3228000000  8.19801280808478E+04
1.3247000000  8.13196754902106E+04
1.3266000000  8.06634639841403E+04
1.3285000000  8.00114707074317E+04
1.3304000000  7.93636729202623E+04
1.3323000000  7.87200479976272E+04
1.3342000000  7.80805734287750E+04
1.3361000000  7.74452268166479E+04
1.3380000000  7.68139858773239E+04
1.3399000000  7.61868284394614E+04
1.3418000000  7.55637324437471E+04
1.3437000000  7.49446759423464E+04
1.3456000000  7.43296370983557E+04
1.3475000000  7.37185941852588E+04
1.3494000000  7.31115255863850E+04
1.3513000000  7.25084097943693E+04
1.3532000000  7.19092254106165E+04
1.3551000000  7.13139511447673E+04
1.3570000000  7.07225658141665E+04
1.3589000000  7.01350483433348E+04
1.3608000000  6.95513777634420E+04
1.3627000000  6.89715332117837E+04
1.3646000000  6.83954939312601E+04
1.3665000000  6.78232392698577E+04
1.3684000000  6.72547486801325E+04
1.3703000000  6.66900017186969E+04
1.3722000000  6.61289780457087E+04
1.3741000000  6.55716574243622E+04
1.3760000000  6.50180197203822E+04
1.3779000000  6.44680449015200E+04
1.3798000000  6.39217130370528E+04
1.3817000000  6.33790042972841E+04
1.3836000000  6.28398989530477E+04
1.3855000000  6.23043773752135E+04
1.3874000000  6.17724200341962E+04
1.3893000000  6.12440074994657E+04
1.3912000000  6.07191204390603E+04
1.3931000000  6.01977396191025E+04
1.3950000000  5.96798459033164E+04
1.3969000000  5.91654202525480E+04
1.3988000000  5.86544437242882E+04
1.4007000000  5.81468974721968E+04
1.4026000000  5.76427627456302E+04
1.4045000000  5.71420208891708E+04
1.4064000000  5.66446533421582E+04
1.4083000000  5.61506416382237E+04
1.4102000000  5.56599674048265E+04
1.4121000000  5.51726123627920E+04
1.4140000000  5.46885583258521E+04
1.4159000000  5.42077872001892E+04
1.4178000000  5.37302809839803E+04
1.4197000000  5.32560217669452E+04
1.4216000000  5.27849917298954E+04
1.4235000000  5.23171731442860E+04
1.4254000000  5.18525483717702E+04
1.4273000000  5.13910998637546E+04
1.4292000000  5.09328101609578E+04
1.4311000000  5.04776618929710E+04
1.4330000000  5.00256377778200E+04
1.4349000000  4.95767206215302E+04
1.4368000000  4.91308933176935E+04
1.4387000000  4.86881388470366E+04
1.4406000000  4.82484402769926E+04
1.4425000000  4.78117807612733E+04
1.4444000000  4.73781435394453E+04
1.4463000000  4.69475119365061E+04
1.4482000000  4.65198693624640E+04
1.4501000000  4.60951993119194E+04
1.4520000000  4.56734853636475E+04
1.4539000000  4.52547111801841E+04
1.4558000000  4.48388605074130E+04
1.4577000000  4.44259171741552E+04
1.4596000000  4.40158650917600E+04
1.4615000000  4.36086882536988E+04
1.4634000000  4.32043707351598E+04
1.4653000000  4.28028966926460E+04
1.4672000000  4.24042503635738E+04
1.4691000000  4.20084160658744E+04
1.4710000000  4.16153781975970E+04
1.4729000000  4.12251212365136E+04
1.4748000000  4.08376297397263E+04
1.4767000000  4.04528883432757E+04
1.4786000000  4.00708817617523E+04
1.4805000000  3.96915947879085E+04
1.4824000000  3.93150122922736E+04
1.4843000000  3.89411192227700E+04
1.4862000000  3.85699006043316E+04
1.4881000000  3.82013415385241E+04
1.4900000000  3.78354272031663E+04
1.4919000000  3.74721428519550E+04
1.4938000000  3.71114738140898E+04
1.4957000000  3.67534054939010E+04
1.4976000000  3.63979233704787E+04
1.4995000000  3.60450129973041E+04
1.5014000000  3.56946600018823E+04
1.5033000000  3.53468500853769E+04
1.5052000000  3.50015690222467E+04
1.5071000000  3.46588026598837E+04
1.5090000000  3.43185369182533E+04
1.5109000000  3.39807577895359E+04
1.5128000000  3.36454513377705E+04
1.5147000000  3.33126036984998E+04
1.5166000000  3.29822010784177E+04
1.5185000000  3.26542297550171E+04
1.5204000000  3.23286760762412E+04
1.5223000000  3.20055264601348E+04
1.5242000000  3.16847673944990E+04
1.5261000000  3.13663854365458E+04
1.5280000000  3.10503672125561E+04
1.5299000000  3.07366994175380E+04
1.5318000000  3.04253688148874E+04
1.5337000000  3.01163622360505E+04
1.5356000000  2.98096665801874E+04
1.5375000000  2.95052688138373E+04
1.5394000000  2.92031559705865E+04
1.5413000000  2.89033151507360E+04
1.5432000000  2.86057335209727E+04
1.5451000000  2.83103983140411E+04
1.5470000000  2.80172968284169E+04
1.5489000000  2.77264164279822E+04
1.5508000000  2.74377445417020E+04
1.5527000000  2.71512686633031E+04
1.5546000000  2.68669763509536E+04
1.5565000000  2.65848552269447E+04
1.5584000000  2.63048929773733E+04
1.5603000000  2.60270773518271E+04
1.5622000000  2.57513961630708E+04
1.5641000000  2.54778372867334E+04
1.5660000000  2.52063886609976E+04
1.5679000000  2.49370382862907E+04
1.5698000000  2.46697742249770E+04
1.5717000000  2.44045846010513E+04
1.5736000000  2.41414575998343E+04
1.5755000000  2.38803814676697E+04
1.5774000000  2.36213445116221E+04
1.5793000000  2.33643350991770E+04
1.5812000000  2.31093416579423E+04
1.5831000000  2.28563526753506E+04
1.5850000000  2.26053566983638E+04
1.5869000000  2.23563423331788E+04
1.5888000000  2.21092982449342E+04
1.5907000000  2.18642131574195E+04
1.5926000000  2.16210758527848E+04
1.5945000000  2.13798751712523E+04
1.5964000000  2.11406000108293E+04
1.5983000000  2.09032393270225E+04
1.6002000000  2.06677821325538E+04
1.6021000000  2.04342174970773E+04
1.6040000000  2.02025345468984E+04
1.6059000000  1.99727224646931E+04
1.6078000000  1.97447704892298E+04
1.6097000000  1.95186679150921E+04
1.6116000000  1.92944040924030E+04
1.6135000000  1.90719684265501E+04
1.6154000000  1.88513503779130E+04
1.6173000000  1.86325394615914E+04
1.6192000000  1.84155252471347E+04
1.6211000000  1.82002973582731E+04
1.6230000000  1.79868454726502E+04
1.6249000000  1.77751593215565E+04
1.6268000000  1.75652286896645E+04
1.6287000000  1.73570434147655E+04
1.6306000000  1.71505933875071E+04
1.6325000000  1.69458685511321E+04
1.6344000000  1.67428589012196E+04
1.6363000000  1.65415544854264E+04
1.6382000000  1.63419454032300E+04
1.6401000000  1.61440218056734E+04
1.6420000000  1.59477738951107E+04
1.6439000000  1.57531919249539E+04
1.6458000000  1.55602661994220E+04
1.6477000000  1.53689870732900E+04
1.6496000000  1.51793449516404E+04
1.6515000000  1.49913302896150E+04
1.6534000000  1.48049335921692E+04
1.6553000000  1.46201454138264E+04
1.6572000000  1.44369563584345E+04
1.6591000000  1.42553570789232E+04
1.6610000000  1.40753382770632E+04
1.6629000000  1.38968907032258E+04
1.6648000000  1.37200051561448E+04
1.6667000000  1.35446724826791E+04
1.6686000000  1.33708835775764E+04
1.6705000000  1.31986293832389E+04
1.6724000000  1.30279008894896E+04
1.6743000000  1.28586891333405E+04
1.6762000000  1.26909851987616E+04
1.6781000000  1.25247802164515E+04
1.6800000000  1.23600653636089E+04
1.6819000000  1.21968318637063E+04
1.6838000000  1.20350709862638E+04
1.6857000000  1.18747740466255E+04
1.6876000000  1.17159324057357E+04
1.6895000000  1.15585374699182E+04
1.6914000000  1.14025806906553E+04
1.6933000000  1.12480535643693E+04
1.6952000000  1.10949476322044E+04
1.6971000000  1.09432544798112E+04
1.6990000000  1.07929657371309E+04
1.7009000000  1.06440730781824E+04
1.7028000000  1.04965682208500E+04
1.7047000000  1.03504429266724E+04
1.7066000000  1.02056890006338E+04
1.7085000000  1.00622982909555E+04
1.7104000000  9.92026268888949E+03
1.7123000000  9.77957412851376E+03
1.7142000000  9.64022458652823E+03
1.7161000000  9.50220608205297E+03
1.7180000000  9.36551067642743E+03
1.7199000000  9.23013047301145E+03
1.7218000000  9.09605761698777E+03
1.7237000000  8.96328429516609E+03
1.7256000000  8.83180273578875E+03
1.7275000000  8.70160520833806E+03
1.7294000000  8.57268402334533E+03
1.7313000000  8.44503153220160E+03
1.7332000000  8.31864012697008E+03
1.7351000000  8.19350224020046E+03
1.7370000000  8.06961034474504E+03
1.7389000000  7.94695695357673E+03
1.7408000000  7.82553461960896E+03
1.7427000000  7.70533593551774E+03
1.7446000000  7.58635353356567E+03
1.7465000000  7.46858008542804E+03
1.7484000000  7.35200830202135E+03
1.7503000000  7.23663093333391E+03
1.7522000000  7.12244076825892E+03
1.7541000000  7.00943063443001E+03
1.7560000000  6.89759339805938E+03
1.7579000000  6.78692196377862E+03
1.7598000000  6.67740927448224E+03
1.7617000000  6.56904831117433E+03
1.7636000000  6.46183209281817E+03
1.7655000000  6.35575367618905E+03
1.7674000000  6.25080615573060E+03
1.7693000000  6.14698266341462E+03
1.7712000000  6.04427636860477E+03
1.7731000000  5.94268047792411E+03
1.7750000000  5.84218823512711E+03
1.7769000000  5.74279292097591E+03
1.7788000000  5.64448785312148E+03
1.7807000000  5.54726638598990E+03
1.7826000000  5.45112191067393E+03
1.7845000000  5.35604785483040E+03
1.7864000000  5.26203768258389E+03
1.7883000000  5.16908489443691E+03
1.7902000000  5.07718302718715E+03
1.7921000000  4.98632565385258E+03
1.7940000000  4.89650638360456E+03
1.7959000000  4.80771886170991E+03
1.7978000000  4.71995676948255E+03
1.7997000000  4.63321382424555E+03
1.8016000000  4.54748377930430E+03
1.8035000000  4.46276042393194E+03
1.8054000000  4.37903758336808E+03
1.8073000000  4.29630911883184E+03
1.8092000000  4.21456892755070E+03
1.8111000000  4.13381094280652E+03
1.8130000000  4.05402913400032E+03
1.8149000000  3.97521750673768E+03
1.8168000000  3.89737010293682E+03
1.8187000000  3.82048100096148E+03
1.8206000000  3.74454431578112E+03
1.8225000000  3.66955419916154E+03
1.8244000000  3.59550483988869E+03
1.8263000000  3.52239046402952E+03
1.8282000000  3.45020533523387E+03
1.8301000000  3.37894375508181E+03
1.8320000000  3.30860006348178E+03
1.8339000000  3.23916863912518E+03
1.8358000000  3.17064390000424E+03
1.8377000000  3.10302030400039E+03
1.8396000000  3.03629234955220E+03
1.8415000000  2.97045457641229E+03
1.8434000000  2.90550156650474E+03
1.8453000000  2.84142794489581E+03
1.8472000000  2.77822838089294E+03
1.8491000000  2.71589758928912E+03
1.8510000000  2.65443033177250E+03
1.8529000000  2.59382141852440E+03
1.8548000000  2.53406571003225E+03
1.8567000000  2.47515811914889E+03
1.8586000000  2.41709361343475E+03
1.8605000000  2.35986721782543E+03
1.8624000000  2.30347401767564E+03
1.8643000000  2.24790916223836E+03
1.8662000000  2.19316786865029E+03
1.8681000000  2.13924542650694E+03
1.8700000000  2.08613720312763E+03
1.8719000000  2.03383864963010E+03
1.8738000000  1.98234530795880E+03
1.8757000000  1.93165281904065E+03
1.8776000000  1.88175693227975E+03
1.8795000000  1.83265351664767E+03
1.8814000000  1.78433857368452E+03
1.8833000000  1.73680825279811E+03
1.8852000000  1.69005886934058E+03
1.8871000000  1.64408692605835E+03
1.8890000000  1.59888913866107E+03
1.8909000000  1.55446246644833E+03
1.8928000000  1.51080414918206E+03
1.8947000000  1.46791175172017E+03
1.8966000000  1.42578321835671E+03
1.8985000000  1.38441693938425E+03
1.9004000000  1.34381183315787E+03
1.9023000000  1.30396744796883E+03
1.9042000000  1.26488408943721E+03
1.9061000000  1.22656298105674E+03
1.9080000000  1.18900646819231E+03
1.9099000000  1.15221827956734E+03
1.9118000000  1.11620386556140E+03
1.9137000000  1.08097084018930E+03
1.9156000000  1.04652956453006E+03
1.9175000000  1.01289392524984E+03
1.9194000000  9.80082385189766E+02
1.9213000000  9.48119417489070E+02
1.9232000000  9.17037485882312E+02
1.9251000000  8.86879809460606E+02
1.9270000000  8.57704260381233E+02
1.9289000000  8.29588897630307E+02
1.9308000000  8.02639838461833E+02
1.9327000000  7.77002368425859E+02
1.9346000000  7.52876216518103E+02
1.9365000000  7.30535255869352E+02
1.9384000000  7.10349273249314E+02
1.9403000000  6.92798581180941E+02
1.9422000000  6.78459411579221E+02
1.9441000000  6.67926235559153E+02
1.9460000000  6.61657081947902E+02
1.9479000000  6.59786276226168E+02
1.9498000000  6.62073251857852E+02
1.9517000000  6.67985845427265E+02
1.9536000000  6.76892871146658E+02
1.9555000000  6.88207178192584E+02
1.9574000000  7.01448758699567E+02
1.9593000000  7.16250534147137E+02
1.9612000000  7.32340111452704E+02
1.9631000000  7.49517108730324E+02
1.9650000000  7.67633599618879E+02
1.9669000000  7.86579256496174E+02
1.9688000000  8.06270649702456E+02
1.9707000000  8.26643701509078E+02
1.9726000000  8.47648391713701E+02
1.9745000000  8.69245030363021E+02
1.9764000000  8.91401612904814E+02
1.9783000000  9.14091924129509E+02
1.9802000000  9.37294163461193E+02
1.9821000000  9.60989936566068E+02
1.9840000000  9.85163507049972E+02
1.9859000000  1.00980123486678E+03
1.9878000000  1.03489115026073E+03
1.9897000000  1.06042262717674E+03
1.9916000000  1.08638613045150E+03
1.9935000000  1.11277301829402E+03
1.9954000000  1.13957538660629E+03
1.9973000000  1.16678594526232E+03
1.9992000000  1.19439791901481E+03
2.0011000000  1.22240496754005E+03
2.0030000000  1.25080112047406E+03
2.0049000000  1.27958072428032E+03
2.0068000000  1.30873839852250E+03
2.0087000000  1.33826899966381E+03
2.0106000000  1.36816759092893E+03
2.0125000000  1.39842941707884E+03
2.0144000000  1.42904988318983E+03
2.0163000000  1.46002453671475E+03
2.0182000000  1.49134905224808E+03
2.0201000000  1.52301921852994E+03
2.0220000000  1.55503092731280E+03
2.0239000000  1.58738016378482E+03
2.0258000000  1.62006299829982E+03
2.0277000000  1.65307557920861E+03
2.0296000000  1.68641412662212E+03
2.0315000000  1.72007492696604E+03
2.0334000000  1.75405432821040E+03
2.0353000000  1.78834873567624E+03
2.0372000000  1.82295460833776E+03
2.0391000000  1.85786845555126E+03
2.0410000000  1.89308683415245E+03
2.0429000000  1.92860634587310E+03
2.0448000000  1.96442363503508E+03
2.0467000000  2.00053538648601E+03
2.0486000000  2.03693832374612E+03
2.0505000000  2.07362920733991E+03
2.0524000000  2.11060483329020E+03
2.0543000000  2.14786203175498E+03
2.0562000000  2.18539766579046E+03
2.0581000000  2.22320863022543E+03
2.0600000000  2.26129185063439E+03
2.0619000000  2.29964428239843E+03
2.0638000000  2.33826290984411E+03
2.0657000000  2.37714474545192E+03
2.0676000000  2.41628682912696E+03
2.0695000000  2.45568622752516E+03
2.0714000000  2.49534003342950E+03
2.0733000000  2.53524536517110E+03
2.0752000000  2.57539936609051E+03
2.0771000000  2.61579920403554E+03
2.0790000000  2.65644207089181E+03
2.0809000000  2.69732518214325E+03
2.0828000000  2.73844577645924E+03
2.0847000000  2.77980111530649E+03
2.0866000000  2.82138848258292E+03
2.0885000000  2.86320518427196E+03
2.0904000000  2.90524854811515E+03
2.0923000000  2.94751592330170E+03
2.0942000000  2.99000468017345E+03
2.0961000000  3.03271220994389E+03
2.0980000000  3.07563592443019E+03
2.0999000000  3.11877325579716E+03
2.1018000000  3.16212165631208E+03
2.1037000000  3.20567859810962E+03
2.1056000000  3.24944157296616E+03
2.1075000000  3.29340809208259E+03
2.1094000000  3.33757568587517E+03
2.1113000000  3.38194190377364E+03
2.1132000000  3.42650431402629E+03
2.1151000000  3.47126050351126E+03
2.1170000000  3.51620807755387E+03
2.1189000000  3.56134465974935E+03
2.1208000000  3.60666789179069E+03
2.1227000000  3.65217543330144E+03
2.1246000000  3.69786496167273E+03
2.1265000000  3.74373417190483E+03
2.1284000000  3.78978077645224E+03
2.1303000000  3.83600250507283E+03
2.1322000000  3.88239710468023E+03
2.1341000000  3.92896233919960E+03
2.1360000000  3.97569598942644E+03
2.1379000000  4.02259585288829E+03
2.1398000000  4.06965974370921E+03
2.1417000000  4.11688549247686E+03
2.1436000000  4.16427094611198E+03
2.1455000000  4.21181396774033E+03
2.1474000000  4.25951243656667E+03
2.1493000000  4.30736424775105E+03
2.1512000000  4.35536731228692E+03
2.1531000000  4.40351955688131E+03
2.1550000000  4.45181892383667E+03
2.1569000000  4.50026337093464E+03
2.1588000000  4.54885087132133E+03
2.1607000000  4.59757941339428E+03
2.1626000000  4.64644700069093E+03
2.1645000000  4.69545165177853E+03
2.1664000000  4.74459140014553E+03
2.1683000000  4.79386429409429E+03
2.1702000000  4.84326839663503E+03
2.1721000000  4.89280178538116E+03
2.1740000000  4.94246255244573E+03
2.1759000000  4.99224880433912E+03
2.1778000000  5.04215866186783E+03
2.1797000000  5.09219026003433E+03
2.1816000000  5.14234174793803E+03
2.1835000000  5.19261128867734E+03
2.1854000000  5.24299705925250E+03
2.1873000000  5.29349725046965E+03
2.1892000000  5.34411006684569E+03
2.1911000000  5.39483372651407E+03
2.1930000000  5.44566646113154E+03
2.1949000000  5.49660651578568E+03
2.1968000000  5.54765214890332E+03
2.1987000000  5.59880163215979E+03
2.2006000000  5.65005325038905E+03
2.2025000000  5.70140530149440E+03
2.2044000000  5.75285609636018E+03
2.2063000000  5.80440395876414E+03
2.2082000000  5.85604722529051E+03
2.2101000000  5.90778424524382E+03
2.2120000000  5.95961338056353E+03
2.2139000000  6.01153300573909E+03
2.2158000000  6.06354150772607E+03
2.2177000000  6.11563728586251E+03
2.2196000000  6.16781875178636E+03
2.2215000000  6.22008432935324E+03
2.2234000000  6.27243245455498E+03
2.2253000000  6.32486157543879E+03
2.2272000000  6.37737015202700E+03
2.2291000000  6.42995665623739E+03
2.2310000000  6.48261957180417E+03
2.2329000000  6.53535739419953E+03
2.2348000000  6.58816863055572E+03
2.2367000000  6.64105179958771E+03
2.2386000000  6.69400543151650E+03
2.2405000000  6.74702806799289E+03
2.2424000000  6.80011826202181E+03
2.2443000000  6.85327457788713E+03
2.2462000000  6.90649559107724E+03
2.2481000000  6.95977988821077E+03
2.2500000000  7.01312606696326E+03
2.2519000000  7.06653273599394E+03
2.2538000000  7.11999851487330E+03
2.2557000000  7.17352203401103E+03
2.2576000000  7.22710193458448E+03
2.2595000000  7.28073686846764E+03
2.2614000000  7.33442549816053E+03
2.2633000000  7.38816649671914E+03
2.2652000000  7.44195854768584E+03
2.2671000000  7.49580034502017E+03
2.2690000000  7.54969059303021E+03
2.2709000000  7.60362800630436E+03
2.2728000000  7.65761130964353E+03
2.2747000000  7.71163923799385E+03
2.2766000000  7.76571053637980E+03
2.2785000000  7.81982395983776E+03
2.2804000000  7.87397827335002E+03
2.2823000000  7.92817225177920E+03
2.2842000000  7.98240467980317E+03
2.2861000000  8.03667435185028E+03
2.2880000000  8.09098007203511E+03
2.2899000000  8.14532065409458E+03
2.2918000000  8.19969492132452E+03
2.2937000000  8.25410170651656E+03
2.2956000000  8.30853985189563E+03
2.2975000000  8.36300820905757E+03
2.2994000000  8.41750563890738E+03
2.3013000000  8.47203101159777E+03
2.3032000000  8.52658320646815E+03
2.3051000000  8.58116111198390E+03
2.3070000000  8.63576362567617E+03
2.3089000000  8.69038965408202E+03
2.3108000000  8.74503811268484E+03
2.3127000000  8.79970792585530E+03
2.3146000000  8.85439802679261E+03
2.3165000000  8.90910735746608E+03
2.3184000000  8.96383486855721E+03
2.3203000000  9.01857951940199E+03
2.3222000000  9.07334027793369E+03
2.3241000000  9.12811612062587E+03
2.3260000000  9.18290603243598E+03
2.3279000000  9.23770900674899E+03
2.3298000000  9.29252404532169E+03
2.3317000000  9.34735015822712E+03
2.3336000000  9.40218636379953E+03
2.3355000000  9.45703168857950E+03
2.3374000000  9.51188516725951E+03
2.3393000000  9.56674584262993E+03
2.3412000000  9.62161276552512E+03
2.3431000000  9.67648499477011E+03
2.3450000000  9.73136159712745E+03
2.3469000000  9.78624164724447E+03
2.3488000000  9.84112422760087E+03
2.3507000000  9.89600842845657E+03
2.3526000000  9.95089334779998E+03
2.3545000000  1.00057780912965E+04
2.3564000000  1.00606617722376E+04
2.3583000000  1.01155435114895E+04
2.3602000000  1.01704224374432E+04
2.3621000000  1.02252976859642E+04
2.3640000000  1.02801684003423E+04
2.3659000000  1.03350337312424E+04
2.3678000000  1.03898928366552E+04
2.3697000000  1.04447448818481E+04
2.3716000000  1.04995890393165E+04
2.3735000000  1.05544244887360E+04
2.3754000000  1.06092504169136E+04
2.3773000000  1.06640660177405E+04
2.3792000000  1.07188704921445E+04
2.3811000000  1.07736630480429E+04
2.3830000000  1.08284429002955E+04
2.3849000000  1.08832092706582E+04
2.3868000000  1.09379613877367E+04
2.3887000000  1.09926984869406E+04
2.3906000000  1.10474198104373E+04
2.3925000000  1.11021246071071E+04
2.3944000000  1.11568121324979E+04
2.3963000000  1.12114816487800E+04
2.3982000000  1.12661324247022E+04
2.4001000000  1.13207637355468E+04
2.4020000000  1.13753748630861E+04
2.4039000000  1.14299650955383E+04
2.4058000000  1.14845337275244E+04
2.4077000000  1.15390800600244E+04
2.4096000000  1.15936034003350E+04
2.4115000000  1.16481030620266E+04
2.4134000000  1.17025783649008E+04
2.4153000000  1.17570286349486E+04
2.4172000000  1.18114532043081E+04
2.4191000000  1.18658514112231E+04
2.4210000000  1.19202226000018E+04
2.4229000000  1.19745661209755E+04
2.4248000000  1.20288813304579E+04
2.4267000000  1.20831675907044E+04
2.4286000000  1.21374242698717E+04
2.4305000000  1.21916507419780E+04
2.4324000000  1.22458463868626E+04
2.4343000000  1.23000105901469E+04
2.4362000000  1.23541427431946E+04
2.4381000000  1.24082422430728E+04
2.4400000000  1.24623084925130E+04
2.4419000000  1.25163408998726E+04
2.4438000000  1.25703388790965E+04
2.4457000000  1.26243018496788E+04
2.4476000000  1.26782292366248E+04
2.4495000000  1.27321204704139E+04
2.4514000000  1.27859749869612E+04
2.4533000000  1.28397922275814E+04
2.4552000000  1.28935716389508E+04
2.4571000000  1.29473126730711E+04
2.4590000000  1.30010147872327E+04
2.4609000000  1.30546774439787E+04
2.4628000000  1.31083001110683E+04
2.4647000000  1.31618822614412E+04
2.4666000000  1.32154233731823E+04
2.4685000000  1.32689229294855E+04
2.4704000000  1.33223804186195E+04
2.4723000000  1.33757953338919E+04
2.4742000000  1.34291671736152E+04
2.4761000000  1.34824954410717E+04
2.4780000000  1.35357796444795E+04
2.4799000000  1.35890192969585E+04
2.4818000000  1.36422139164959E+04
2.4837000000  1.36953630259133E+04
2.4856000000  1.37484661528326E+04
2.4875000000  1.38015228296432E+04
2.4894000000  1.38545325934685E+04
2.4913000000  1.39074949861335E+04
2.4932000000  1.39604095541317E+04
2.4951000000  1.40132758485929E+04
2.4970000000  1.40660934252512E+04
2.4989000000  1.41188618444124E+04
2.5008000000  1.41715806709224E+04
2.5027000000  1.42242494741359E+04
2.5046000000  1.42768678278842E+04
2.5065000000  1.43294353104449E+04
2.5084000000  1.43819515045099E+04
2.5103000000  1.44344159971552E+04
2.5122000000  1.44868283798100E+04
2.5141000000  1.45391882482261E+04
2.5160000000  1.45914952024478E+04
2.5179000000  1.46437488467818E+04
2.5198000000  1.46959487897670E+04
2.5217000000  1.47480946441451E+04
2.5236000000  1.48001860268311E+04
2.5255000000  1.48522225588835E+04
2.5274000000  1.49042038654757E+04
2.5293000000  1.49561295758665E+04
2.5312000000  1.50079993233717E+04
2.5331000000  1.50598127453351E+04
2.5350000000  1.51115694831004E+04
2.5369000000  1.51632691819827E+04
2.5388000000  1.52149114912405E+04
2.5407000000  1.52664960640477E+04
2.5426000000  1.53180225574659E+04
2.5445000000  1.53694906324169E+04
2.5464000000  1.54208999536553E+04
2.5483000000  1.54722501897411E+04
2.5502000000  1.55235410130126E+04
2.5521000000  1.55747720995601E+04
2.5540000000  1.56259431291984E+04
2.5559000000  1.56770537854408E+04
2.5578000000  1.57281037554723E+04
2.5597000000  1.57790927301238E+04
2.5616000000  1.58300204038457E+04
2.5635000000  1.58808864746825E+04
2.5654000000  1.59316906442462E+04
2.5673000000  1.59824326176917E+04
2.5692000000  1.60331121036908E+04
2.5711000000  1.60837288144070E+04
2.5730000000  1.61342824654709E+04
2.5749000000  1.61847727759544E+04
2.5768000000  1.62351994683469E+04
2.5787000000  1.62855622685300E+04
2.5806000000  1.63358609057531E+04
2.5825000000  1.63860951126096E+04
2.5844000000  1.64362646250121E+04
2.5863000000  1.64863691821688E+04
2.5882000000  1.65364085265596E+04
2.5901000000  1.65863824039124E+04
2.5920000000  1.66362905631791E+04
2.5939000000  1.66861327565131E+04
2.5958000000  1.67359087392453E+04
2.5977000000  1.67856182698612E+04
2.5996000000  1.68352611099780E+04
2.6015000000  1.68848370243219E+04
2.6034000000  1.69343457807049E+04
2.6053000000  1.69837871500031E+04
2.6072000000  1.70331609061337E+04
2.6091000000  1.70824668260327E+04
2.6110000000  1.71317046896334E+04
2.6129000000  1.71808742798437E+04
2.6148000000  1.72299753825249E+04
2.6167000000  1.72790077864695E+04
2.6186000000  1.73279712833802E+04
2.6205000000  1.73768656678479E+04
2.6224000000  1.74256907373307E+04
2.6243000000  1.74744462921331E+04
2.6262000000  1.75231321353842E+04
2.6281000000  1.75717480730175E+04
2.6300000000  1.76202939137501E+04
2.6319000000  1.76687694690615E+04
2.6338000000  1.77171745531740E+04
2.6357000000  1.77655089830315E+04
2.6376000000  1.78137725782800E+04
2.6395000000  1.78619651612470E+04
2.6414000000  1.79100865569217E+04
2.6433000000  1.79581365929353E+04
2.6452000000  1.80061150995411E+04
2.6471000000  1.80540219095949E+04
2.6490000000  1.81018568585358E+04
2.6509000000  1.81496197843667E+04
2.6528000000  1.81973105276349E+04
2.6547000000  1.82449289314132E+04
2.6566000000  1.82924748412811E+04
2.6585000000  1.83399481053057E+04
2.6604000000  1.83873485740229E+04
2.6623000000  1.84346761004191E+04
2.6642000000  1.84819305399125E+04
2.6661000000  1.85291117503347E+04
2.6680000000  1.85762195919128E+04
2.6699000000  1.86232539272505E+04
2.6718000000  1.86702146213110E+04
2.6737000000  1.87171015413986E+04
2.6756000000  1.87639145571407E+04
2.6775000000  1.88106535404707E+04
2.6794000000  1.88573183656099E+04
2.6813000000  1.89039089090506E+04
2.6832000000  1.89504250495380E+04
2.6851000000  1.89968666680538E+04
2.6870000000  1.90432336477985E+04
2.6889000000  1.90895258741747E+04
2.6908000000  1.91357432347700E+04
2.6927000000  1.91818856193404E+04
2.6946000000  1.92279529197933E+04
2.6965000000  1.92739450301716E+04
2.6984000000  1.93198618466363E+04
2.7003000000  1.93657032674510E+04
2.7022000000  1.94114691929650E+04
2.7041000000  1.94571595255975E+04
2.7060000000  1.95027741698216E+04
2.7079000000  1.95483130321481E+04
2.7098000000  1.95937760211097E+04
2.7117000000  1.96391630472456E+04
2.7136000000  1.96844740230853E+04
2.7155000000  1.97297088631338E+04
2.7174000000  1.97748674838552E+04
2.7193000000  1.98199498036584E+04
2.7212000000  1.98649557428810E+04
2.7231000000  1.99098852237748E+04
2.7250000000  1.99547381704903E+04
2.7269000000  1.99995145090620E+04
2.7288000000  2.00442141673937E+04
2.7307000000  2.00888370752432E+04
2.7326000000  2.01333831642082E+04
2.7345000000  2.01778523677116E+04
2.7364000000  2.02222446209869E+04
2.7383000000  2.02665598610637E+04
2.7402000000  2.03107980267541E+04
2.7421000000  2.03549590586375E+04
2.7440000000  2.03990428990475E+04
2.7459000000  2.04430494920572E+04
2.7478000000  2.04869787834657E+04
2.7497000000  2.05308307207838E+04
2.7516000000  2.05746052532211E+04
2.7535000000  2.06183023316714E+04
2.7554000000  2.06619219086998E+04
2.7573000000  2.07054639385291E+04
2.7592000000  2.07489283770262E+04
2.7611000000  2.07923151816891E+04
2.7630000000  2.08356243116336E+04
2.7649000000  2.08788557275801E+04
2.7668000000  2.09220093918405E+04
2.7687000000  2.09650852683057E+04
2.7706000000  2.10080833224323E+04
2.7725000000  2.10510035212298E+04
2.7744000000  2.10938458332484E+04
2.7763000000  2.11366102285657E+04
2.7782000000  2.11792966787748E+04
2.7801000000  2.12219051569716E+04
2.7820000000  2.12644356377421E+04
2.7839000000  2.13068880971510E+04
2.7858000000  2.13492625127284E+04
2.7877000000  2.13915588634587E+04
2.7896000000  2.14337771297678E+04
2.7915000000  2.14759172935115E+04
2.7934000000  2.15179793379637E+04
2.7953000000  2.15599632478043E+04
2.7972000000  2.16018690091076E+04
2.7991000000  2.16436966093309E+04
2.8010000000  2.16854460373024E+04
2.8029000000  2.17271172832104E+04
2.8048000000  2.17687103385911E+04
2.8067000000  2.18102251963180E+04
2.8086000000  2.18516618505899E+04
2.8105000000  2.18930202969205E+04
2.8124000000  2.19343005321265E+04
2.8143000000  2.19755025543173E+04
2.8162000000  2.20166263628833E+04
2.8181000000  2.20576719584856E+04
2.8200000000  2.20986393430448E+04
2.8219000000  2.21395285197303E+04
2.8238000000  2.21803394929500E+04
2.8257000000  2.22210722683388E+04
2.8276000000  2.22617268527493E+04
2.8295000000  2.23023032542401E+04
2.8314000000  2.23428014820663E+04
2.8333000000  2.23832215466686E+04
2.8352000000  2.24235634596633E+04
2.8371000000  2.24638272338321E+04
2.8390000000  2.25040128831119E+04
2.8409000000  2.25441204225847E+04
2.8428000000  2.25841498684677E+04
2.8447000000  2.26241012381035E+04
2.8466000000  2.26639745499498E+04
2.8485000000  2.27037698235700E+04
2.8504000000  2.27434870796233E+04
2.8523000000  2.27831263398553E+04
2.8542000000  2.28226876270879E+04
2.8561000000  2.28621709652102E+04
2.8580000000  2.29015763791689E+04
2.8599000000  2.29409038949587E+04
2.8618000000  2.29801535396133E+04
2.8637000000  2.30193253411958E+04
2.8656000000  2.30584193287899E+04
2.8675000000  2.30974355324901E+04
2.8694000000  2.31363739833931E+04
2.8713000000  2.31752347135888E+04
2.8732000000  2.32140177561510E+04
2.8751000000  2.32527231451285E+04
2.8770000000  2.32913509155367E+04
2.8789000000  2.33299011033483E+04
2.8808000000  2.33683737454848E+04
2.8827000000  2.34067688798079E+04
2.8846000000  2.34450865451105E+04
2.8865000000  2.34833267811087E+04
2.8884000000  2.35214896284328E+04
2.8903000000  2.35595751286192E+04
2.8922000000  2.35975833241019E+04
2.8941000000  2.36355142582040E+04
2.8960000000  2.36733679751297E+04
2.8979000000  2.37111445199559E+04
2.8998000000  2.37488439386242E+04
2.9017000000  2.37864662779326E+04
2.9036000000  2.38240115855276E+04
2.9055000000  2.38614799098962E+04
2.9074000000  2.38988713003578E+04
2.9093000000  2.39361858070565E+04
2.9112000000  2.39734234809532E+04
2.9131000000  2.40105843738178E+04
2.9150000000  2.40476685382215E+04
2.9169000000  2.40846760275291E+04
2.9188000000  2.41216068958915E+04
2.9207000000  2.41584611982378E+04
2.9226000000  2.41952389902683E+04
2.9245000000  2.42319403284465E+04
2.9264000000  2.42685652699922E+04
2.9283000000  2.43051138728735E+04
2.9302000000  2.43415861958002E+04
2.9321000000  2.43779822982162E+04
2.9340000000  2.44143022402920E+04
2.9359000000  2.44505460829180E+04
2.9378000000  2.44867138876972E+04
2.9397000000  2.45228057169383E+04
2.9416000000  2.45588216336483E+04
2.9435000000  2.45947617015258E+04
2.9454000000  2.46306259849541E+04
2.9473000000  2.46664145489944E+04
2.9492000000  2.47021274593786E+04
2.9511000000  2.47377647825030E+04
2.9530000000  2.47733265854212E+04
2.9549000000  2.48088129358376E+04
2.9568000000  2.48442239021008E+04
2.9587000000  2.48795595531970E+04
2.9606000000  2.49148199587431E+04
2.9625000000  2.49500051889808E+04
2.9644000000  2.49851153147697E+04
2.9663000000  2.50201504075811E+04
2.9682000000  2.50551105394915E+04
2.9701000000  2.50899957831764E+04
2.9720000000  2.51248062119040E+04
2.9739000000  2.51595418995289E+04
2.9758000000  2.51942029204860E+04
2.9777000000  2.52287893497843E+04
2.9796000000  2.52633012630008E+04
2.9815000000  2.52977387362744E+04
2.9834000000  2.53321018463001E+04
2.9853000000  2.53663906703227E+04
2.9872000000  2.54006052861310E+04
2.9891000000  2.54347457720522E+04
2.9910000000  2.54688122069455E+04
2.9929000000  2.55028046701968E+04
2.9948000000  2.55367232417126E+04
2.9967000000  2.55705680019144E+04
2.9986000000  2.56043390317330E+04
3.0005000000  2.56380364126029E+04
3.0024000000  2.56716602264567E+04
3.0043000000  2.57052105557194E+04
3.0062000000  2.57386874833029E+04
3.0081000000  2.57720910926008E+04
3.0100000000  2.58054214674826E+04
3.0119000000  2.58386786922883E+04
3.0138000000  2.58718628518234E+04
3.0157000000  2.59049740313530E+04
3.0176000000  2.59380123165972E+04
3.0195000000  2.59709777937251E+04
3.0214000000  2.60038705493501E+04
3.0233000000  2.60366906705246E+04
3.0252000000  2.60694382447348E+04
3.0271000000  2.61021133598955E+04
3.0290000000  2.61347161043452E+04
3.0309000000  2.61672465668411E+04
3.0328000000  2.61997048365538E+04
3.0347000000  2.62320910030626E+04
3.0366000000  2.62644051563506E+04
3.0385000000  2.62966473867997E+04
3.0404000000  2.63288177851856E+04
3.0423000000  2.63609164426732E+04
3.0442000000  2.63929434508120E+04
3.0461000000  2.64248989015305E+04
3.0480000000  2.64567828871328E+04
3.0499000000  2.64885955002926E+04
3.0518000000  2.65203368340494E+04
3.0537000000  2.65520069818037E+04
3.0556000000  2.65836060373120E+04
3.0575000000  2.66151340946830E+04
3.0594000000  2.66465912483723E+04
3.0613000000  2.66779775931786E+04
3.0632000000  2.67092932242387E+04
3.0651000000  2.67405382370233E+04
3.0670000000  2.67717127273329E+04
3.0689000000  2.68028167912929E+04
3.0708000000  2.68338505253496E+04
3.0727000000  2.68648140262658E+04
3.0746000000  2.68957073911168E+04
3.0765000000  2.69265307172859E+04
3.0784000000  2.69572841024600E+04
3.0803000000  2.69879676446260E+04
3.0822000000  2.70185814420662E+04
3.0841000000  2.70491255933546E+04
3.0860000000  2.70796001973522E+04
3.0879000000  2.71100053532036E+04
3.0898000000  2.71403411603326E+04
3.0917000000  2.71706077184384E+04
3.0936000000  2.72008051274916E+04
3.0955000000  2.72309334877301E+04
3.0974000000  2.72609928996555E+04
3.0993000000  2.72909834640290E+04
3.1012000000  2.73209052818677E+04
3.1031000000  2.73507584544406E+04
3.1050000000  2.73805430832651E+04
3.1069000000  2.74102592701030E+04
3.1088000000  2.74399071169567E+04
3.1107000000  2.74694867260661E+04
3.1126000000  2.74989981999040E+04
3.1145000000  2.75284416411733E+04
3.1164000000  2.75578171528026E+04
3.1183000000  2.75871248379436E+04
3.1202000000  2.76163647999666E+04
3.1221000000  2.76455371424573E+04
3.1240000000  2.76746419692135E+04
3.1259000000  2.77036793842414E+04
3.1278000000  2.77326494917522E+04
3.1297000000  2.77615523961584E+04
3.1316000000  2.77903882020711E+04
3.1335000000  2.78191570142958E+04
3.1354000000  2.78478589378295E+04
3.1373000000  2.78764940778574E+04
3.1392000000  2.79050625397494E+04
3.1411000000  2.79335644290568E+04
3.1430000000  2.79619998515095E+04
3.1449000000  2.79903689130120E+04
3.1468000000  2.80186717196408E+04
3.1487000000  2.80469083776412E+04
3.1506000000  2.80750789934238E+04
3.1525000000  2.81031836735614E+04
3.1544000000  2.81312225247866E+04
3.1563000000  2.81591956539875E+04
3.1582000000  2.81871031682058E+04
3.1601000000  2.82149451746331E+04
3.1620000000  2.82427217806081E+04
3.1639000000  2.82704330936134E+04
3.1658000000  2.82980792212730E+04
3.1677000000  2.83256602713490E+04
3.1696000000  2.83531763517384E+04
3.1715000000  2.83806275704711E+04
3.1734000000  2.84080140357060E+04
3.1753000000  2.84353358557290E+04
3.1772000000  2.84625931389495E+04
3.1791000000  2.84897859938981E+04
3.1810000000  2.85169145292234E+04
3.1829000000  2.85439788536897E+04
3.1848000000  2.85709790761737E+04
3.1867000000  2.85979153056623E+04
3.1886000000  2.86247876512496E+04
3.1905000000  2.86515962221343E+04
3.1924000000  2.86783411276171E+04
3.1943000000  2.87050224770978E+04
3.1962000000  2.87316403800731E+04
3.1981000000  2.87581949461337E+04
3.2000000000  2.87846862849619E+04
end

NAC 1 2
name "NAC"
lambda 0 0
symmetry + +
mult  2 2 
factor 1.0
type  grid
values
1.3000000000       0.011984250
1.3019000000       0.012055058
1.3038000000       0.012126495
1.3057000000       0.012198569
1.3076000000       0.012271288
1.3095000000       0.012344659
1.3114000000       0.012418689
1.3133000000       0.012493388
1.3152000000       0.012568762
1.3171000000       0.012644821
1.3190000000       0.012721572
1.3209000000       0.012799024
1.3228000000       0.012877185
1.3247000000       0.012956064
1.3266000000       0.013035671
1.3285000000       0.013116013
1.3304000000       0.013197100
1.3323000000       0.013278942
1.3342000000       0.013361547
1.3361000000       0.013444925
1.3380000000       0.013529086
1.3399000000       0.013614039
1.3418000000       0.013699795
1.3437000000       0.013786364
1.3456000000       0.013873756
1.3475000000       0.013961982
1.3494000000       0.014051052
1.3513000000       0.014140977
1.3532000000       0.014231767
1.3551000000       0.014323435
1.3570000000       0.014415991
1.3589000000       0.014509447
1.3608000000       0.014603815
1.3627000000       0.014699106
1.3646000000       0.014795333
1.3665000000       0.014892508
1.3684000000       0.014990644
1.3703000000       0.015089752
1.3722000000       0.015189847
1.3741000000       0.015290940
1.3760000000       0.015393046
1.3779000000       0.015496178
1.3798000000       0.015600350
1.3817000000       0.015705576
1.3836000000       0.015811870
1.3855000000       0.015919247
1.3874000000       0.016027721
1.3893000000       0.016137307
1.3912000000       0.016248021
1.3931000000       0.016359878
1.3950000000       0.016472894
1.3969000000       0.016587086
1.3988000000       0.016702468
1.4007000000       0.016819059
1.4026000000       0.016936874
1.4045000000       0.017055932
1.4064000000       0.017176249
1.4083000000       0.017297843
1.4102000000       0.017420734
1.4121000000       0.017544938
1.4140000000       0.017670476
1.4159000000       0.017797365
1.4178000000       0.017925626
1.4197000000       0.018055278
1.4216000000       0.018186342
1.4235000000       0.018318838
1.4254000000       0.018452787
1.4273000000       0.018588210
1.4292000000       0.018725129
1.4311000000       0.018863567
1.4330000000       0.019003545
1.4349000000       0.019145087
1.4368000000       0.019288217
1.4387000000       0.019432957
1.4406000000       0.019579332
1.4425000000       0.019727367
1.4444000000       0.019877087
1.4463000000       0.020028517
1.4482000000       0.020181685
1.4501000000       0.020336616
1.4520000000       0.020493338
1.4539000000       0.020651878
1.4558000000       0.020812264
1.4577000000       0.020974527
1.4596000000       0.021138694
1.4615000000       0.021304795
1.4634000000       0.021472862
1.4653000000       0.021642925
1.4672000000       0.021815016
1.4691000000       0.021989168
1.4710000000       0.022165413
1.4729000000       0.022343785
1.4748000000       0.022524319
1.4767000000       0.022707049
1.4786000000       0.022892012
1.4805000000       0.023079243
1.4824000000       0.023268781
1.4843000000       0.023460663
1.4862000000       0.023654927
1.4881000000       0.023851614
1.4900000000       0.024050764
1.4919000000       0.024252419
1.4938000000       0.024456619
1.4957000000       0.024663410
1.4976000000       0.024872833
1.4995000000       0.025084935
1.5014000000       0.025299761
1.5033000000       0.025517359
1.5052000000       0.025737775
1.5071000000       0.025961059
1.5090000000       0.026187260
1.5109000000       0.026416431
1.5128000000       0.026648622
1.5147000000       0.026883888
1.5166000000       0.027122282
1.5185000000       0.027363861
1.5204000000       0.027608681
1.5223000000       0.027856801
1.5242000000       0.028108281
1.5261000000       0.028363180
1.5280000000       0.028621562
1.5299000000       0.028883490
1.5318000000       0.029149030
1.5337000000       0.029418247
1.5356000000       0.029691211
1.5375000000       0.029967991
1.5394000000       0.030248658
1.5413000000       0.030533286
1.5432000000       0.030821949
1.5451000000       0.031114725
1.5470000000       0.031411691
1.5489000000       0.031712928
1.5508000000       0.032018518
1.5527000000       0.032328546
1.5546000000       0.032643098
1.5565000000       0.032962262
1.5584000000       0.033286128
1.5603000000       0.033614790
1.5622000000       0.033948343
1.5641000000       0.034286885
1.5660000000       0.034630514
1.5679000000       0.034979335
1.5698000000       0.035333450
1.5717000000       0.035692970
1.5736000000       0.036058003
1.5755000000       0.036428663
1.5774000000       0.036805067
1.5793000000       0.037187334
1.5812000000       0.037575585
1.5831000000       0.037969948
1.5850000000       0.038370549
1.5869000000       0.038777523
1.5888000000       0.039191004
1.5907000000       0.039611132
1.5926000000       0.040038050
1.5945000000       0.040471906
1.5964000000       0.040912850
1.5983000000       0.041361037
1.6002000000       0.041816628
1.6021000000       0.042279786
1.6040000000       0.042750679
1.6059000000       0.043229481
1.6078000000       0.043716369
1.6097000000       0.044211527
1.6116000000       0.044715144
1.6135000000       0.045227412
1.6154000000       0.045748531
1.6173000000       0.046278706
1.6192000000       0.046818148
1.6211000000       0.047367074
1.6230000000       0.047925708
1.6249000000       0.048494279
1.6268000000       0.049073026
1.6287000000       0.049662192
1.6306000000       0.050262029
1.6325000000       0.050872795
1.6344000000       0.051494758
1.6363000000       0.052128193
1.6382000000       0.052773385
1.6401000000       0.053430624
1.6420000000       0.054100214
1.6439000000       0.054782466
1.6458000000       0.055477700
1.6477000000       0.056186249
1.6496000000       0.056908453
1.6515000000       0.057644667
1.6534000000       0.058395254
1.6553000000       0.059160592
1.6572000000       0.059941069
1.6591000000       0.060737086
1.6610000000       0.061549060
1.6629000000       0.062377418
1.6648000000       0.063222605
1.6667000000       0.064085080
1.6686000000       0.064965317
1.6705000000       0.065863807
1.6724000000       0.066781058
1.6743000000       0.067717595
1.6762000000       0.068673963
1.6781000000       0.069650726
1.6800000000       0.070648467
1.6819000000       0.071667791
1.6838000000       0.072709324
1.6857000000       0.073773717
1.6876000000       0.074861643
1.6895000000       0.075973800
1.6914000000       0.077110914
1.6933000000       0.078273735
1.6952000000       0.079463044
1.6971000000       0.080679652
1.6990000000       0.081924400
1.7009000000       0.083198162
1.7028000000       0.084501846
1.7047000000       0.085836396
1.7066000000       0.087202794
1.7085000000       0.088602062
1.7104000000       0.090035259
1.7123000000       0.091503494
1.7142000000       0.093007915
1.7161000000       0.094549721
1.7180000000       0.096130160
1.7199000000       0.097750533
1.7218000000       0.099412196
1.7237000000       0.101116564
1.7256000000       0.102865109
1.7275000000       0.104659373
1.7294000000       0.106500961
1.7313000000       0.108391551
1.7332000000       0.110332896
1.7351000000       0.112326828
1.7370000000       0.114375262
1.7389000000       0.116480200
1.7408000000       0.118643739
1.7427000000       0.120868073
1.7446000000       0.123155498
1.7465000000       0.125508422
1.7484000000       0.127929366
1.7503000000       0.130420977
1.7522000000       0.132986029
1.7541000000       0.135627434
1.7560000000       0.138348250
1.7579000000       0.141151689
1.7598000000       0.144041127
1.7617000000       0.147020116
1.7636000000       0.150092389
1.7655000000       0.153261880
1.7674000000       0.156532728
1.7693000000       0.159909298
1.7712000000       0.163396190
1.7731000000       0.166998257
1.7750000000       0.170720624
1.7769000000       0.174568699
1.7788000000       0.178548202
1.7807000000       0.182665178
1.7826000000       0.186926025
1.7845000000       0.191337517
1.7864000000       0.195906831
1.7883000000       0.200641574
1.7902000000       0.205549820
1.7921000000       0.210640137
1.7940000000       0.215921630
1.7959000000       0.221403979
1.7978000000       0.227097482
1.7997000000       0.233013109
1.8016000000       0.239162545
1.8035000000       0.245558255
1.8054000000       0.252213546
1.8073000000       0.259142631
1.8092000000       0.266360709
1.8111000000       0.273884047
1.8130000000       0.281730071
1.8149000000       0.289917465
1.8168000000       0.298466282
1.8187000000       0.307398066
1.8206000000       0.316735988
1.8225000000       0.326504995
1.8244000000       0.336731973
1.8263000000       0.347445933
1.8282000000       0.358678213
1.8301000000       0.370462709
1.8320000000       0.382836123
1.8339000000       0.395838253
1.8358000000       0.409512302
1.8377000000       0.423905243
1.8396000000       0.439068210
1.8415000000       0.455056951
1.8434000000       0.471932337
1.8453000000       0.489760933
1.8472000000       0.508615645
1.8491000000       0.528576460
1.8510000000       0.549731284
1.8529000000       0.572176895
1.8548000000       0.596020037
1.8567000000       0.621378672
1.8586000000       0.648383415
1.8605000000       0.677179196
1.8624000000       0.707927170
1.8643000000       0.740806934
1.8662000000       0.776019111
1.8681000000       0.813788345
1.8700000000       0.854366826
1.8719000000       0.898038410
1.8738000000       0.945123481
1.8757000000       0.995984698
1.8776000000       1.051033813
1.8795000000       1.110739801
1.8814000000       1.175638584
1.8833000000       1.246344729
1.8852000000       1.323565560
1.8871000000       1.408118296
1.8890000000       1.500950944
1.8909000000       1.603167914
1.8928000000       1.716061598
1.8947000000       1.841151518
1.8966000000       1.980233164
1.8985000000       2.135439282
1.9004000000       2.309317305
1.9023000000       2.504927845
1.9042000000       2.725970838
1.9061000000       2.976948285
1.9080000000       3.263375756
1.9099000000       3.592059301
1.9118000000       3.971460660
1.9137000000       4.412182315
1.9156000000       4.927615812
1.9175000000       5.534812763
1.9194000000       6.255658582
1.9213000000       7.118453179
1.9232000000       8.160025034
1.9251000000       9.428507090
1.9270000000      10.986835841
1.9289000000      12.916775567
1.9308000000      15.322526554
1.9327000000      18.331108582
1.9346000000      22.082483967
1.9365000000      26.694110516
1.9384000000      32.172824254
1.9403000000      38.245570017
1.9422000000      44.139381984
1.9441000000      48.524394033
1.9460000000      49.987809063
1.9479000000      47.971837713
1.9498000000      43.233428304
1.9517000000      37.231556692
1.9536000000      31.219149428
1.9555000000      25.874353687
1.9574000000      21.409152781
1.9593000000      17.789263892
1.9612000000      14.889290640
1.9631000000      12.569911806
1.9650000000      10.707585156
1.9669000000       9.201966341
1.9688000000       7.974665350
1.9707000000       6.965447317
1.9726000000       6.128258927
1.9745000000       5.427845292
1.9764000000       4.837090279
1.9783000000       4.334999346
1.9802000000       3.905193943
1.9821000000       3.534794034
1.9840000000       3.213588587
1.9859000000       2.933417694
1.9878000000       2.687709836
1.9897000000       2.471133093
1.9916000000       2.279330361
1.9935000000       2.108716874
1.9954000000       1.956324210
1.9973000000       1.819679236
1.9992000000       1.696709481
2.0011000000       1.585668660
2.0030000000       1.485077652
2.0049000000       1.393677432
2.0068000000       1.310391291
2.0087000000       1.234294344
2.0106000000       1.164588759
2.0125000000       1.100583549
2.0144000000       1.041677974
2.0163000000       0.987347862
2.0182000000       0.937134267
2.0201000000       0.890634027
2.0220000000       0.847491869
2.0239000000       0.807393783
2.0258000000       0.770061431
2.0277000000       0.735247417
2.0296000000       0.702731272
2.0315000000       0.672316024
2.0334000000       0.643825274
2.0353000000       0.617100677
2.0372000000       0.591999781
2.0391000000       0.568394159
2.0410000000       0.546167785
2.0429000000       0.525215636
2.0448000000       0.505442463
2.0467000000       0.486761725
2.0486000000       0.469094653
2.0505000000       0.452369431
2.0524000000       0.436520472
2.0543000000       0.421487786
2.0562000000       0.407216417
2.0581000000       0.393655941
2.0600000000       0.380760036
2.0619000000       0.368486078
2.0638000000       0.356794801
2.0657000000       0.345649982
2.0676000000       0.335018163
2.0695000000       0.324868402
2.0714000000       0.315172052
2.0733000000       0.305902557
2.0752000000       0.297035273
2.0771000000       0.288547307
2.0790000000       0.280417369
2.0809000000       0.272625638
2.0828000000       0.265153645
2.0847000000       0.257984160
2.0866000000       0.251101100
2.0885000000       0.244489432
2.0904000000       0.238135096
2.0923000000       0.232024929
2.0942000000       0.226146600
2.0961000000       0.220488541
2.0980000000       0.215039901
2.0999000000       0.209790483
2.1018000000       0.204730707
2.1037000000       0.199851557
2.1056000000       0.195144549
2.1075000000       0.190601690
2.1094000000       0.186215443
2.1113000000       0.181978701
2.1132000000       0.177884753
2.1151000000       0.173927262
2.1170000000       0.170100235
2.1189000000       0.166398008
2.1208000000       0.162815218
2.1227000000       0.159346788
2.1246000000       0.155987907
2.1265000000       0.152734014
2.1284000000       0.149580783
2.1303000000       0.146524109
2.1322000000       0.143560093
2.1341000000       0.140685030
2.1360000000       0.137895401
2.1379000000       0.135187855
2.1398000000       0.132559208
2.1417000000       0.130006425
2.1436000000       0.127526617
2.1455000000       0.125117033
2.1474000000       0.122775046
2.1493000000       0.120498154
2.1512000000       0.118283970
2.1531000000       0.116130212
2.1550000000       0.114034703
2.1569000000       0.111995364
2.1588000000       0.110010206
2.1607000000       0.108077328
2.1626000000       0.106194911
2.1645000000       0.104361216
2.1664000000       0.102574576
2.1683000000       0.100833397
2.1702000000       0.099136149
2.1721000000       0.097481369
2.1740000000       0.095867652
2.1759000000       0.094293651
2.1778000000       0.092758075
2.1797000000       0.091259683
2.1816000000       0.089797287
2.1835000000       0.088369741
2.1854000000       0.086975949
2.1873000000       0.085614855
2.1892000000       0.084285445
2.1911000000       0.082986743
2.1930000000       0.081717813
2.1949000000       0.080477750
2.1968000000       0.079265686
2.1987000000       0.078080786
2.2006000000       0.076922244
2.2025000000       0.075789284
2.2044000000       0.074681159
2.2063000000       0.073597149
2.2082000000       0.072536559
2.2101000000       0.071498721
2.2120000000       0.070482987
2.2139000000       0.069488736
2.2158000000       0.068515365
2.2177000000       0.067562295
2.2196000000       0.066628965
2.2215000000       0.065714834
2.2234000000       0.064819379
2.2253000000       0.063942095
2.2272000000       0.063082494
2.2291000000       0.062240104
2.2310000000       0.061414469
2.2329000000       0.060605148
2.2348000000       0.059811713
2.2367000000       0.059033753
2.2386000000       0.058270866
2.2405000000       0.057522667
2.2424000000       0.056788781
2.2443000000       0.056068845
2.2462000000       0.055362509
2.2481000000       0.054669431
2.2500000000       0.053989282
2.2519000000       0.053321744
2.2538000000       0.052666505
2.2557000000       0.052023266
2.2576000000       0.051391736
2.2595000000       0.050771632
2.2614000000       0.050162681
2.2633000000       0.049564616
2.2652000000       0.048977180
2.2671000000       0.048400122
2.2690000000       0.047833200
2.2709000000       0.047276178
2.2728000000       0.046728826
2.2747000000       0.046190922
2.2766000000       0.045662250
2.2785000000       0.045142600
2.2804000000       0.044631768
2.2823000000       0.044129555
2.2842000000       0.043635769
2.2861000000       0.043150222
2.2880000000       0.042672733
2.2899000000       0.042203123
2.2918000000       0.041741220
2.2937000000       0.041286858
2.2956000000       0.040839872
2.2975000000       0.040400104
2.2994000000       0.039967399
2.3013000000       0.039541607
2.3032000000       0.039122581
2.3051000000       0.038710179
2.3070000000       0.038304262
2.3089000000       0.037904695
2.3108000000       0.037511346
2.3127000000       0.037124087
2.3146000000       0.036742793
2.3165000000       0.036367341
2.3184000000       0.035997613
2.3203000000       0.035633494
2.3222000000       0.035274871
2.3241000000       0.034921633
2.3260000000       0.034573673
2.3279000000       0.034230887
2.3298000000       0.033893172
2.3317000000       0.033560430
2.3336000000       0.033232562
2.3355000000       0.032909475
2.3374000000       0.032591076
2.3393000000       0.032277274
2.3412000000       0.031967981
2.3431000000       0.031663112
2.3450000000       0.031362583
2.3469000000       0.031066311
2.3488000000       0.030774217
2.3507000000       0.030486222
2.3526000000       0.030202250
2.3545000000       0.029922227
2.3564000000       0.029646079
2.3583000000       0.029373736
2.3602000000       0.029105128
2.3621000000       0.028840187
2.3640000000       0.028578846
2.3659000000       0.028321041
2.3678000000       0.028066708
2.3697000000       0.027815785
2.3716000000       0.027568211
2.3735000000       0.027323928
2.3754000000       0.027082876
2.3773000000       0.026845000
2.3792000000       0.026610243
2.3811000000       0.026378552
2.3830000000       0.026149874
2.3849000000       0.025924155
2.3868000000       0.025701346
2.3887000000       0.025481397
2.3906000000       0.025264258
2.3925000000       0.025049883
2.3944000000       0.024838224
2.3963000000       0.024629237
2.3982000000       0.024422875
2.4001000000       0.024219096
2.4020000000       0.024017856
2.4039000000       0.023819114
2.4058000000       0.023622828
2.4077000000       0.023428957
2.4096000000       0.023237464
2.4115000000       0.023048308
2.4134000000       0.022861452
2.4153000000       0.022676859
2.4172000000       0.022494492
2.4191000000       0.022314316
2.4210000000       0.022136296
2.4229000000       0.021960397
2.4248000000       0.021786586
2.4267000000       0.021614831
2.4286000000       0.021445098
2.4305000000       0.021277356
2.4324000000       0.021111575
2.4343000000       0.020947723
2.4362000000       0.020785771
2.4381000000       0.020625690
2.4400000000       0.020467451
2.4419000000       0.020311025
2.4438000000       0.020156386
2.4457000000       0.020003506
2.4476000000       0.019852358
2.4495000000       0.019702917
2.4514000000       0.019555156
2.4533000000       0.019409052
2.4552000000       0.019264578
2.4571000000       0.019121712
2.4590000000       0.018980428
2.4609000000       0.018840705
2.4628000000       0.018702518
2.4647000000       0.018565846
2.4666000000       0.018430667
2.4685000000       0.018296958
2.4704000000       0.018164699
2.4723000000       0.018033869
2.4742000000       0.017904447
2.4761000000       0.017776412
2.4780000000       0.017649747
2.4799000000       0.017524430
2.4818000000       0.017400443
2.4837000000       0.017277767
2.4856000000       0.017156383
2.4875000000       0.017036274
2.4894000000       0.016917422
2.4913000000       0.016799809
2.4932000000       0.016683418
2.4951000000       0.016568233
2.4970000000       0.016454236
2.4989000000       0.016341411
2.5008000000       0.016229743
2.5027000000       0.016119216
2.5046000000       0.016009813
2.5065000000       0.015901521
2.5084000000       0.015794323
2.5103000000       0.015688206
2.5122000000       0.015583154
2.5141000000       0.015479154
2.5160000000       0.015376191
2.5179000000       0.015274253
2.5198000000       0.015173324
2.5217000000       0.015073393
2.5236000000       0.014974445
2.5255000000       0.014876469
2.5274000000       0.014779450
2.5293000000       0.014683378
2.5312000000       0.014588239
2.5331000000       0.014494022
2.5350000000       0.014400715
2.5369000000       0.014308305
2.5388000000       0.014216783
2.5407000000       0.014126135
2.5426000000       0.014036352
2.5445000000       0.013947421
2.5464000000       0.013859334
2.5483000000       0.013772077
2.5502000000       0.013685643
2.5521000000       0.013600019
2.5540000000       0.013515197
2.5559000000       0.013431165
2.5578000000       0.013347915
2.5597000000       0.013265436
2.5616000000       0.013183719
2.5635000000       0.013102755
2.5654000000       0.013022534
2.5673000000       0.012943048
2.5692000000       0.012864287
2.5711000000       0.012786243
2.5730000000       0.012708907
2.5749000000       0.012632271
2.5768000000       0.012556325
2.5787000000       0.012481062
2.5806000000       0.012406474
2.5825000000       0.012332552
2.5844000000       0.012259290
2.5863000000       0.012186677
2.5882000000       0.012114709
2.5901000000       0.012043375
2.5920000000       0.011972670
2.5939000000       0.011902586
2.5958000000       0.011833115
2.5977000000       0.011764250
2.5996000000       0.011695985
2.6015000000       0.011628312
2.6034000000       0.011561225
2.6053000000       0.011494717
2.6072000000       0.011428781
2.6091000000       0.011363411
2.6110000000       0.011298599
2.6129000000       0.011234341
2.6148000000       0.011170629
2.6167000000       0.011107458
2.6186000000       0.011044821
2.6205000000       0.010982712
2.6224000000       0.010921126
2.6243000000       0.010860056
2.6262000000       0.010799497
2.6281000000       0.010739443
2.6300000000       0.010679889
2.6319000000       0.010620829
2.6338000000       0.010562257
2.6357000000       0.010504168
2.6376000000       0.010446557
2.6395000000       0.010389419
2.6414000000       0.010332748
2.6433000000       0.010276540
2.6452000000       0.010220789
2.6471000000       0.010165490
2.6490000000       0.010110639
2.6509000000       0.010056230
2.6528000000       0.010002260
2.6547000000       0.009948723
2.6566000000       0.009895615
2.6585000000       0.009842930
2.6604000000       0.009790665
2.6623000000       0.009738816
2.6642000000       0.009687377
2.6661000000       0.009636345
2.6680000000       0.009585714
2.6699000000       0.009535482
2.6718000000       0.009485644
2.6737000000       0.009436195
2.6756000000       0.009387132
2.6775000000       0.009338450
2.6794000000       0.009290146
2.6813000000       0.009242216
2.6832000000       0.009194656
2.6851000000       0.009147462
2.6870000000       0.009100631
2.6889000000       0.009054158
2.6908000000       0.009008040
2.6927000000       0.008962274
2.6946000000       0.008916855
2.6965000000       0.008871781
2.6984000000       0.008827048
2.7003000000       0.008782652
2.7022000000       0.008738591
2.7041000000       0.008694860
2.7060000000       0.008651456
2.7079000000       0.008608377
2.7098000000       0.008565618
2.7117000000       0.008523178
2.7136000000       0.008481052
2.7155000000       0.008439237
2.7174000000       0.008397731
2.7193000000       0.008356530
2.7212000000       0.008315632
2.7231000000       0.008275034
2.7250000000       0.008234732
2.7269000000       0.008194723
2.7288000000       0.008155006
2.7307000000       0.008115576
2.7326000000       0.008076432
2.7345000000       0.008037570
2.7364000000       0.007998988
2.7383000000       0.007960683
2.7402000000       0.007922653
2.7421000000       0.007884895
2.7440000000       0.007847405
2.7459000000       0.007810183
2.7478000000       0.007773225
2.7497000000       0.007736528
2.7516000000       0.007700091
2.7535000000       0.007663910
2.7554000000       0.007627984
2.7573000000       0.007592310
2.7592000000       0.007556885
2.7611000000       0.007521708
2.7630000000       0.007486776
2.7649000000       0.007452087
2.7668000000       0.007417638
2.7687000000       0.007383427
2.7706000000       0.007349453
2.7725000000       0.007315713
2.7744000000       0.007282204
2.7763000000       0.007248925
2.7782000000       0.007215874
2.7801000000       0.007183048
2.7820000000       0.007150445
2.7839000000       0.007118065
2.7858000000       0.007085903
2.7877000000       0.007053959
2.7896000000       0.007022231
2.7915000000       0.006990716
2.7934000000       0.006959412
2.7953000000       0.006928319
2.7972000000       0.006897433
2.7991000000       0.006866754
2.8010000000       0.006836279
2.8029000000       0.006806006
2.8048000000       0.006775934
2.8067000000       0.006746060
2.8086000000       0.006716384
2.8105000000       0.006686903
2.8124000000       0.006657616
2.8143000000       0.006628521
2.8162000000       0.006599616
2.8181000000       0.006570900
2.8200000000       0.006542370
2.8219000000       0.006514026
2.8238000000       0.006485866
2.8257000000       0.006457889
2.8276000000       0.006430091
2.8295000000       0.006402473
2.8314000000       0.006375033
2.8333000000       0.006347768
2.8352000000       0.006320678
2.8371000000       0.006293761
2.8390000000       0.006267015
2.8409000000       0.006240440
2.8428000000       0.006214033
2.8447000000       0.006187794
2.8466000000       0.006161720
2.8485000000       0.006135811
2.8504000000       0.006110065
2.8523000000       0.006084481
2.8542000000       0.006059057
2.8561000000       0.006033792
2.8580000000       0.006008685
2.8599000000       0.005983734
2.8618000000       0.005958938
2.8637000000       0.005934296
2.8656000000       0.005909806
2.8675000000       0.005885468
2.8694000000       0.005861280
2.8713000000       0.005837241
2.8732000000       0.005813349
2.8751000000       0.005789603
2.8770000000       0.005766003
2.8789000000       0.005742547
2.8808000000       0.005719233
2.8827000000       0.005696062
2.8846000000       0.005673031
2.8865000000       0.005650139
2.8884000000       0.005627385
2.8903000000       0.005604769
2.8922000000       0.005582289
2.8941000000       0.005559943
2.8960000000       0.005537732
2.8979000000       0.005515653
2.8998000000       0.005493706
2.9017000000       0.005471890
2.9036000000       0.005450204
2.9055000000       0.005428646
2.9074000000       0.005407216
2.9093000000       0.005385913
2.9112000000       0.005364735
2.9131000000       0.005343682
2.9150000000       0.005322752
2.9169000000       0.005301945
2.9188000000       0.005281260
2.9207000000       0.005260696
2.9226000000       0.005240252
2.9245000000       0.005219927
2.9264000000       0.005199719
2.9283000000       0.005179629
2.9302000000       0.005159655
2.9321000000       0.005139796
2.9340000000       0.005120052
2.9359000000       0.005100421
2.9378000000       0.005080903
2.9397000000       0.005061497
2.9416000000       0.005042202
2.9435000000       0.005023016
2.9454000000       0.005003940
2.9473000000       0.004984973
2.9492000000       0.004966113
2.9511000000       0.004947360
2.9530000000       0.004928713
2.9549000000       0.004910172
2.9568000000       0.004891734
2.9587000000       0.004873401
2.9606000000       0.004855170
2.9625000000       0.004837041
2.9644000000       0.004819014
2.9663000000       0.004801087
2.9682000000       0.004783260
2.9701000000       0.004765532
2.9720000000       0.004747903
2.9739000000       0.004730371
2.9758000000       0.004712936
2.9777000000       0.004695598
2.9796000000       0.004678355
2.9815000000       0.004661206
2.9834000000       0.004644152
2.9853000000       0.004627191
2.9872000000       0.004610323
2.9891000000       0.004593547
2.9910000000       0.004576863
2.9929000000       0.004560269
2.9948000000       0.004543765
2.9967000000       0.004527351
2.9986000000       0.004511025
3.0005000000       0.004494788
3.0024000000       0.004478638
3.0043000000       0.004462575
3.0062000000       0.004446598
3.0081000000       0.004430707
3.0100000000       0.004414901
3.0119000000       0.004399179
3.0138000000       0.004383541
3.0157000000       0.004367986
3.0176000000       0.004352514
3.0195000000       0.004337124
3.0214000000       0.004321816
3.0233000000       0.004306588
3.0252000000       0.004291441
3.0271000000       0.004276374
3.0290000000       0.004261386
3.0309000000       0.004246476
3.0328000000       0.004231645
3.0347000000       0.004216891
3.0366000000       0.004202214
3.0385000000       0.004187613
3.0404000000       0.004173089
3.0423000000       0.004158640
3.0442000000       0.004144266
3.0461000000       0.004129966
3.0480000000       0.004115741
3.0499000000       0.004101588
3.0518000000       0.004087509
3.0537000000       0.004073501
3.0556000000       0.004059566
3.0575000000       0.004045702
3.0594000000       0.004031909
3.0613000000       0.004018186
3.0632000000       0.004004534
3.0651000000       0.003990951
3.0670000000       0.003977436
3.0689000000       0.003963991
3.0708000000       0.003950613
3.0727000000       0.003937303
3.0746000000       0.003924060
3.0765000000       0.003910884
3.0784000000       0.003897774
3.0803000000       0.003884730
3.0822000000       0.003871751
3.0841000000       0.003858837
3.0860000000       0.003845988
3.0879000000       0.003833203
3.0898000000       0.003820481
3.0917000000       0.003807823
3.0936000000       0.003795227
3.0955000000       0.003782694
3.0974000000       0.003770223
3.0993000000       0.003757813
3.1012000000       0.003745465
3.1031000000       0.003733177
3.1050000000       0.003720950
3.1069000000       0.003708782
3.1088000000       0.003696674
3.1107000000       0.003684626
3.1126000000       0.003672636
3.1145000000       0.003660705
3.1164000000       0.003648831
3.1183000000       0.003637016
3.1202000000       0.003625257
3.1221000000       0.003613556
3.1240000000       0.003601911
3.1259000000       0.003590323
3.1278000000       0.003578790
3.1297000000       0.003567312
3.1316000000       0.003555890
3.1335000000       0.003544523
3.1354000000       0.003533210
3.1373000000       0.003521951
3.1392000000       0.003510745
3.1411000000       0.003499594
3.1430000000       0.003488495
3.1449000000       0.003477449
3.1468000000       0.003466455
3.1487000000       0.003455513
3.1506000000       0.003444624
3.1525000000       0.003433785
3.1544000000       0.003422998
3.1563000000       0.003412261
3.1582000000       0.003401575
3.1601000000       0.003390939
3.1620000000       0.003380352
3.1639000000       0.003369815
3.1658000000       0.003359328
3.1677000000       0.003348889
3.1696000000       0.003338499
3.1715000000       0.003328157
3.1734000000       0.003317863
3.1753000000       0.003307617
3.1772000000       0.003297418
3.1791000000       0.003287266
3.1810000000       0.003277161
3.1829000000       0.003267103
3.1848000000       0.003257091
3.1867000000       0.003247124
3.1886000000       0.003237204
3.1905000000       0.003227329
3.1924000000       0.003217499
3.1943000000       0.003207713
3.1962000000       0.003197973
3.1981000000       0.003188276
3.2000000000       0.003178624
end

diabatic 1 1 
name "<1|diab|1>"
lambda 0 0
symmetry + +
mult   2 2 
factor 0
type   polynomial
values
V0         0.0
RE         1.945843834
end

diabatic 2 2 
name "<2|diab|2>"
lambda 0 0
symmetry + +
mult   2 2 
factor 0
type   polynomial
values
V0         0.0
RE         1.945843834
end
