# Supplementary material for: Numerical Equivalence of Diabatic and Adiabatic Representations in Diatomic Molecules
Source: J Chem Theory Comput. 2024 Jan 3;20(5):2127–39. doi: 10.1021/acs.jctc.3c01150 (PMC10938500; doi:10.1021/acs.jctc.3c01150)
Supplement: Supplementary file 2 — ct3c01150_si_002.zip [file ct3c01150_si_002.zip › supplementary/YO_DIABATIC_grid_DCeq0.inp]

atoms Y O

(Total number of states taken into account)
nstates 2

(Total angular momentum quanta  - a value or an interval)
Jrot 0.5

(memory, 10 GB)

(Defining the integration grid)
grid
  npoints  1001
  range  1.3, 3.2
  type 0   (nsub)
end 

CONTRACTION
 vib
 vmax 101 2001
end

PRINT_PECS_AND_COUPLINGS_TO_FILE

DIAGONALIZER
SYEVR
nroots 1
end

poten 1
units cm-1 angstroms
name 'B2d'
lambda 0
symmetry +
mult   2
type   grid
values
1.3000000000  7.82985539604110E+04
1.3019000000  7.75444354371639E+04
1.3038000000  7.67961107457622E+04
1.3057000000  7.60535426648099E+04
1.3076000000  7.53166941966799E+04
1.3095000000  7.45855285662079E+04
1.3114000000  7.38600092193923E+04
1.3133000000  7.31400998221035E+04
1.3152000000  7.24257642587993E+04
1.3171000000  7.17169666312484E+04
1.3190000000  7.10136712572605E+04
1.3209000000  7.03158426694249E+04
1.3228000000  6.96234456138552E+04
1.3247000000  6.89364450489417E+04
1.3266000000  6.82548061441114E+04
1.3285000000  6.75784942785941E+04
1.3304000000  6.69074750401971E+04
1.3323000000  6.62417142240851E+04
1.3342000000  6.55811778315690E+04
1.3361000000  6.49258320689003E+04
1.3380000000  6.42756433460732E+04
1.3399000000  6.36305782756334E+04
1.3418000000  6.29906036714936E+04
1.3437000000  6.23556865477558E+04
1.3456000000  6.17257941175410E+04
1.3475000000  6.11008937918248E+04
1.3494000000  6.04809531782805E+04
1.3513000000  5.98659400801279E+04
1.3532000000  5.92558224949897E+04
1.3551000000  5.86505686137543E+04
1.3570000000  5.80501468194443E+04
1.3589000000  5.74545256860929E+04
1.3608000000  5.68636739776256E+04
1.3627000000  5.62775606467490E+04
1.3646000000  5.56961548338457E+04
1.3665000000  5.51194258658757E+04
1.3684000000  5.45473432552844E+04
1.3703000000  5.39798766989162E+04
1.3722000000  5.34169960769348E+04
1.3741000000  5.28586714517503E+04
1.3760000000  5.23048730669513E+04
1.3779000000  5.17555713462437E+04
1.3798000000  5.12107368923964E+04
1.3817000000  5.06703404861915E+04
1.3836000000  5.01343530853819E+04
1.3855000000  4.96027458236544E+04
1.3874000000  4.90754900095986E+04
1.3893000000  4.85525571256822E+04
1.3912000000  4.80339188272320E+04
1.3931000000  4.75195469414203E+04
1.3950000000  4.70094134662582E+04
1.3969000000  4.65034905695937E+04
1.3988000000  4.60017505881162E+04
1.4007000000  4.55041660263664E+04
1.4026000000  4.50107095557519E+04
1.4045000000  4.45213540135694E+04
1.4064000000  4.40360724020305E+04
1.4083000000  4.35548378872957E+04
1.4102000000  4.30776237985116E+04
1.4121000000  4.26044036268555E+04
1.4140000000  4.21351510245844E+04
1.4159000000  4.16698398040897E+04
1.4178000000  4.12084439369579E+04
1.4197000000  4.07509375530359E+04
1.4216000000  4.02972949395024E+04
1.4235000000  3.98474905399441E+04
1.4254000000  3.94014989534378E+04
1.4273000000  3.89592949336375E+04
1.4292000000  3.85208533878663E+04
1.4311000000  3.80861493762147E+04
1.4330000000  3.76551581106429E+04
1.4349000000  3.72278549540892E+04
1.4368000000  3.68042154195826E+04
1.4387000000  3.63842151693619E+04
1.4406000000  3.59678300139984E+04
1.4425000000  3.55550359115246E+04
1.4444000000  3.51458089665678E+04
1.4463000000  3.47401254294882E+04
1.4482000000  3.43379616955229E+04
1.4501000000  3.39392943039337E+04
1.4520000000  3.35440999371611E+04
1.4539000000  3.31523554199817E+04
1.4558000000  3.27640377186723E+04
1.4577000000  3.23791239401769E+04
1.4596000000  3.19975913312799E+04
1.4615000000  3.16194172777835E+04
1.4634000000  3.12445793036901E+04
1.4653000000  3.08730550703890E+04
1.4672000000  3.05048223758485E+04
1.4691000000  3.01398591538118E+04
1.4710000000  2.97781434729983E+04
1.4729000000  2.94196535363093E+04
1.4748000000  2.90643676800379E+04
1.4767000000  2.87122643730841E+04
1.4786000000  2.83633222161741E+04
1.4805000000  2.80175199410837E+04
1.4824000000  2.76748364098673E+04
1.4843000000  2.73352506140902E+04
1.4862000000  2.69987416740661E+04
1.4881000000  2.66652888380985E+04
1.4900000000  2.63348714817270E+04
1.4919000000  2.60074691069773E+04
1.4938000000  2.56830613416164E+04
1.4957000000  2.53616279384113E+04
1.4976000000  2.50431487743925E+04
1.4995000000  2.47276038501212E+04
1.5014000000  2.44149732889619E+04
1.5033000000  2.41052373363574E+04
1.5052000000  2.37983763591099E+04
1.5071000000  2.34943708446650E+04
1.5090000000  2.31932014004002E+04
1.5109000000  2.28948487529177E+04
1.5128000000  2.25992937473409E+04
1.5147000000  2.23065173466155E+04
1.5166000000  2.20165006308143E+04
1.5185000000  2.17292247964456E+04
1.5204000000  2.14446711557668E+04
1.5223000000  2.11628211361008E+04
1.5242000000  2.08836562791570E+04
1.5261000000  2.06071582403560E+04
1.5280000000  2.03333087881580E+04
1.5299000000  2.00620898033957E+04
1.5318000000  1.97934832786105E+04
1.5337000000  1.95274713173931E+04
1.5356000000  1.92640361337267E+04
1.5375000000  1.90031600513361E+04
1.5394000000  1.87448255030380E+04
1.5413000000  1.84890150300977E+04
1.5432000000  1.82357112815872E+04
1.5451000000  1.79848970137485E+04
1.5470000000  1.77365550893602E+04
1.5489000000  1.74906684771075E+04
1.5508000000  1.72472202509562E+04
1.5527000000  1.70061935895300E+04
1.5546000000  1.67675717754919E+04
1.5565000000  1.65313381949284E+04
1.5584000000  1.62974763367382E+04
1.5603000000  1.60659697920238E+04
1.5622000000  1.58368022534867E+04
1.5641000000  1.56099575148264E+04
1.5660000000  1.53854194701426E+04
1.5679000000  1.51631721133409E+04
1.5698000000  1.49431995375421E+04
1.5717000000  1.47254859344950E+04
1.5736000000  1.45100155939920E+04
1.5755000000  1.42967729032889E+04
1.5774000000  1.40857423465276E+04
1.5793000000  1.38769085041621E+04
1.5812000000  1.36702560523881E+04
1.5831000000  1.34657697625758E+04
1.5850000000  1.32634345007058E+04
1.5869000000  1.30632352268085E+04
1.5888000000  1.28651569944068E+04
1.5907000000  1.26691849499619E+04
1.5926000000  1.24753043323221E+04
1.5945000000  1.22835004721753E+04
1.5964000000  1.20937587915041E+04
1.5983000000  1.19060648030449E+04
1.6002000000  1.17204041097491E+04
1.6021000000  1.15367624042480E+04
1.6040000000  1.13551254683209E+04
1.6059000000  1.11754791723662E+04
1.6078000000  1.09978094748751E+04
1.6097000000  1.08221024219094E+04
1.6116000000  1.06483441465808E+04
1.6135000000  1.04765208685350E+04
1.6154000000  1.03066188934372E+04
1.6173000000  1.01386246124617E+04
1.6192000000  9.97252450178389E+03
1.6211000000  9.80830512207540E+03
1.6230000000  9.64595311800208E+03
1.6249000000  9.48545521772489E+03
1.6268000000  9.32679823240390E+03
1.6287000000  9.16996905570489E+03
1.6306000000  9.01495466330897E+03
1.6325000000  8.86174211242502E+03
1.6344000000  8.71031854130498E+03
1.6363000000  8.56067116876185E+03
1.6382000000  8.41278729369069E+03
1.6401000000  8.26665429459222E+03
1.6420000000  8.12225962909924E+03
1.6439000000  7.97959083350587E+03
1.6458000000  7.83863552229943E+03
1.6477000000  7.69938138769509E+03
1.6496000000  7.56181619917326E+03
1.6515000000  7.42592780301953E+03
1.6534000000  7.29170412186750E+03
1.6553000000  7.15913315424405E+03
1.6572000000  7.02820297411741E+03
1.6591000000  6.89890173044776E+03
1.6610000000  6.77121764674052E+03
1.6629000000  6.64513902060215E+03
1.6648000000  6.52065422329864E+03
1.6667000000  6.39775169931645E+03
1.6686000000  6.27641996592611E+03
1.6705000000  6.15664761274827E+03
1.6724000000  6.03842330132237E+03
1.6743000000  5.92173576467769E+03
1.6762000000  5.80657380690702E+03
1.6781000000  5.69292630274276E+03
1.6800000000  5.58078219713546E+03
1.6819000000  5.47013050483486E+03
1.6838000000  5.36096030997333E+03
1.6857000000  5.25326076565173E+03
1.6876000000  5.14702109352776E+03
1.6895000000  5.04223058340661E+03
1.6914000000  4.93887859283401E+03
1.6933000000  4.83695454669166E+03
1.6952000000  4.73644793679509E+03
1.6971000000  4.63734832149373E+03
1.6990000000  4.53964532527339E+03
1.7009000000  4.44332863836105E+03
1.7028000000  4.34838801633189E+03
1.7047000000  4.25481327971872E+03
1.7066000000  4.16259431362359E+03
1.7085000000  4.07172106733166E+03
1.7104000000  3.98218355392741E+03
1.7123000000  3.89397184991300E+03
1.7142000000  3.80707609482887E+03
1.7161000000  3.72148649087658E+03
1.7180000000  3.63719330254379E+03
1.7199000000  3.55418685623151E+03
1.7218000000  3.47245753988347E+03
1.7237000000  3.39199580261762E+03
1.7256000000  3.31279215435984E+03
1.7275000000  3.23483716547975E+03
1.7294000000  3.15812146642864E+03
1.7313000000  3.08263574737955E+03
1.7332000000  3.00837075786939E+03
1.7351000000  2.93531730644319E+03
1.7370000000  2.86346626030040E+03
1.7389000000  2.79280854494326E+03
1.7408000000  2.72333514382724E+03
1.7427000000  2.65503709801352E+03
1.7446000000  2.58790550582339E+03
1.7465000000  2.52193152249486E+03
1.7484000000  2.45710635984110E+03
1.7503000000  2.39342128591098E+03
1.7522000000  2.33086762465150E+03
1.7541000000  2.26943675557231E+03
1.7560000000  2.20912011341203E+03
1.7579000000  2.14990918780671E+03
1.7598000000  2.09179552296001E+03
1.7617000000  2.03477071731548E+03
1.7636000000  1.97882642323070E+03
1.7655000000  1.92395434665325E+03
1.7674000000  1.87014624679867E+03
1.7693000000  1.81739393583027E+03
1.7712000000  1.76568927854077E+03
1.7731000000  1.71502419203585E+03
1.7750000000  1.66539064541952E+03
1.7769000000  1.61678065948134E+03
1.7788000000  1.56918630638545E+03
1.7807000000  1.52259970936146E+03
1.7826000000  1.47701304239707E+03
1.7845000000  1.43241852993255E+03
1.7864000000  1.38880844655701E+03
1.7883000000  1.34617511670637E+03
1.7902000000  1.30451091436318E+03
1.7921000000  1.26380826275815E+03
1.7940000000  1.22405963407342E+03
1.7959000000  1.18525754914761E+03
1.7978000000  1.14739457718252E+03
1.7997000000  1.11046333545162E+03
1.8016000000  1.07445648901018E+03
1.8035000000  1.03936675040715E+03
1.8054000000  1.00518687939871E+03
1.8073000000  9.71909682663423E+02
1.8092000000  9.39528013519208E+02
1.8111000000  9.08034771641796E+02
1.8130000000  8.77422902784951E+02
1.8149000000  8.47685398502294E+02
1.8168000000  8.18815295870725E+02
1.8187000000  7.90805677215514E+02
1.8206000000  7.63649669836959E+02
1.8225000000  7.37340445738668E+02
1.8244000000  7.11871221357418E+02
1.8263000000  6.87235257294607E+02
1.8282000000  6.63425858049257E+02
1.8301000000  6.40436371752610E+02
1.8320000000  6.18260189904249E+02
1.8339000000  5.96890747109788E+02
1.8358000000  5.76321520820067E+02
1.8377000000  5.56546031071928E+02
1.8396000000  5.37557840230438E+02
1.8415000000  5.19350552732682E+02
1.8434000000  5.01917814833021E+02
1.8453000000  4.85253314349869E+02
1.8472000000  4.69350780413923E+02
1.8491000000  4.54203983217896E+02
1.8510000000  4.39806733767702E+02
1.8529000000  4.26152883635103E+02
1.8548000000  4.13236324711797E+02
1.8567000000  4.01050988964973E+02
1.8586000000  3.89590848194253E+02
1.8605000000  3.78849913790124E+02
1.8624000000  3.68822236493710E+02
1.8643000000  3.59501906158028E+02
1.8662000000  3.50883051510576E+02
1.8681000000  3.42959839917363E+02
1.8700000000  3.35726477148313E+02
1.8719000000  3.29177207144014E+02
1.8738000000  3.23306311783868E+02
1.8757000000  3.18108110655612E+02
1.8776000000  3.13576960826133E+02
1.8795000000  3.09707256613696E+02
1.8814000000  3.06493429361468E+02
1.8833000000  3.03929947212378E+02
1.8852000000  3.02011314885309E+02
1.8871000000  3.00732073452597E+02
1.8890000000  3.00086800118828E+02
1.8909000000  3.00070108000946E+02
1.8928000000  3.00676645909654E+02
1.8947000000  3.01901098132083E+02
1.8966000000  3.03738184215756E+02
1.8985000000  3.06182658753798E+02
1.9004000000  3.09229311171450E+02
1.9023000000  3.12872965513769E+02
1.9042000000  3.17108480234645E+02
1.9061000000  3.21930747987029E+02
1.9080000000  3.27334695414364E+02
1.9099000000  3.33315282943306E+02
1.9118000000  3.39867504577596E+02
1.9137000000  3.46986387693203E+02
1.9156000000  3.54666992834620E+02
1.9175000000  3.62904413512402E+02
1.9194000000  3.71693776001855E+02
1.9213000000  3.81030239142940E+02
1.9232000000  3.90908994141340E+02
1.9251000000  4.01325264370691E+02
1.9270000000  4.12274305175990E+02
1.9289000000  4.23751403678158E+02
1.9308000000  4.35751878579737E+02
1.9327000000  4.48271079971746E+02
1.9346000000  4.61304389141675E+02
1.9365000000  4.74847218382598E+02
1.9384000000  4.88895010803415E+02
1.9403000000  5.03443240140205E+02
1.9422000000  5.18487410568716E+02
1.9441000000  5.34023056517908E+02
1.9460000000  5.50045742484650E+02
1.9479000000  5.66551062849478E+02
1.9498000000  5.83534641693430E+02
1.9517000000  6.00992132615982E+02
1.9536000000  6.18919218554052E+02
1.9555000000  6.37311611602057E+02
1.9574000000  6.56165052833047E+02
1.9593000000  6.75475312120874E+02
1.9612000000  6.95238187963434E+02
1.9631000000  7.15449507306923E+02
1.9650000000  7.36105125371159E+02
1.9669000000  7.57200925475903E+02
1.9688000000  7.78732818868230E+02
1.9707000000  8.00696744550893E+02
1.9726000000  8.23088669111730E+02
1.9745000000  8.45904586554054E+02
1.9764000000  8.69140518128042E+02
1.9783000000  8.92792512163134E+02
1.9802000000  9.16856643901414E+02
1.9821000000  9.41329015331976E+02
1.9840000000  9.66205755026254E+02
1.9859000000  9.91483017974340E+02
1.9878000000  1.01715698542228E+03
1.9897000000  1.04322386471028E+03
1.9916000000  1.06967988911193E+03
1.9935000000  1.09652131767434E+03
1.9954000000  1.12374443505922E+03
1.9973000000  1.15134555138491E+03
1.9992000000  1.17932100206937E+03
2.0011000000  1.20766714767401E+03
2.0030000000  1.23638037374854E+03
2.0049000000  1.26545709067670E+03
2.0068000000  1.29489373352289E+03
2.0087000000  1.32468676187969E+03
2.0106000000  1.35483265971634E+03
2.0125000000  1.38532793522809E+03
2.0144000000  1.41616912068640E+03
2.0163000000  1.44735277229008E+03
2.0182000000  1.47887547001726E+03
2.0201000000  1.51073381747834E+03
2.0220000000  1.54292444176963E+03
2.0239000000  1.57544399332804E+03
2.0258000000  1.60828914578652E+03
2.0277000000  1.64145659583039E+03
2.0296000000  1.67494306305451E+03
2.0315000000  1.70874528982132E+03
2.0334000000  1.74286004111967E+03
2.0353000000  1.77728410442454E+03
2.0372000000  1.81201428955759E+03
2.0391000000  1.84704742854845E+03
2.0410000000  1.88238037549696E+03
2.0429000000  1.91801000643612E+03
2.0448000000  1.95393321919592E+03
2.0467000000  1.99014693326792E+03
2.0486000000  2.02664808967070E+03
2.0505000000  2.06343365081604E+03
2.0524000000  2.10050060037596E+03
2.0543000000  2.13784594315042E+03
2.0562000000  2.17546670493604E+03
2.0581000000  2.21335993239531E+03
2.0600000000  2.25152269292681E+03
2.0619000000  2.28995207453610E+03
2.0638000000  2.32864518570734E+03
2.0657000000  2.36759915527576E+03
2.0676000000  2.40681113230082E+03
2.0695000000  2.44627828594016E+03
2.0714000000  2.48599780532426E+03
2.0733000000  2.52596689943193E+03
2.0752000000  2.56618279696638E+03
2.0771000000  2.60664274623222E+03
2.0790000000  2.64734401501301E+03
2.0809000000  2.68828389044970E+03
2.0828000000  2.72945967891964E+03
2.0847000000  2.77086870591643E+03
2.0866000000  2.81250831593040E+03
2.0885000000  2.85437587232989E+03
2.0904000000  2.89646875724310E+03
2.0923000000  2.93878437144080E+03
2.0942000000  2.98132013421961E+03
2.0961000000  3.02407348328604E+03
2.0980000000  3.06704187464120E+03
2.0999000000  3.11022278246624E+03
2.1018000000  3.15361369900834E+03
2.1037000000  3.19721213446756E+03
2.1056000000  3.24101561688421E+03
2.1075000000  3.28502169202699E+03
2.1094000000  3.32922792328174E+03
2.1113000000  3.37363189154086E+03
2.1132000000  3.41823119509343E+03
2.1151000000  3.46302344951592E+03
2.1170000000  3.50800628756360E+03
2.1189000000  3.55317735906256E+03
2.1208000000  3.59853433080242E+03
2.1227000000  3.64407488642964E+03
2.1246000000  3.68979672634146E+03
2.1265000000  3.73569756758052E+03
2.1284000000  3.78177514373005E+03
2.1303000000  3.82802720480973E+03
2.1322000000  3.87445151717214E+03
2.1341000000  3.92104586339985E+03
2.1360000000  3.96780804220310E+03
2.1379000000  4.01473586831813E+03
2.1398000000  4.06182717240604E+03
2.1417000000  4.10907980095237E+03
2.1436000000  4.15649161616716E+03
2.1455000000  4.20406049588568E+03
2.1474000000  4.25178433346974E+03
2.1493000000  4.29966103770954E+03
2.1512000000  4.34768853272621E+03
2.1531000000  4.39586475787481E+03
2.1550000000  4.44418766764801E+03
2.1569000000  4.49265523158026E+03
2.1588000000  4.54126543415261E+03
2.1607000000  4.59001627469807E+03
2.1626000000  4.63890576730748E+03
2.1645000000  4.68793194073605E+03
2.1664000000  4.73709283831037E+03
2.1683000000  4.78638651783599E+03
2.1702000000  4.83581105150563E+03
2.1721000000  4.88536452580779E+03
2.1740000000  4.93504504143608E+03
2.1759000000  4.98485071319896E+03
2.1778000000  5.03477966993007E+03
2.1797000000  5.08483005439909E+03
2.1816000000  5.13500002322315E+03
2.1835000000  5.18528774677880E+03
2.1854000000  5.23569140911434E+03
2.1873000000  5.28620920786294E+03
2.1892000000  5.33683935415602E+03
2.1911000000  5.38758007253738E+03
2.1930000000  5.43842960087763E+03
2.1949000000  5.48938619028931E+03
2.1968000000  5.54044810504241E+03
2.1987000000  5.59161362248041E+03
2.2006000000  5.64288103293690E+03
2.2025000000  5.69424863965260E+03
2.2044000000  5.74571475869293E+03
2.2063000000  5.79727771886607E+03
2.2082000000  5.84893586164149E+03
2.2101000000  5.90068754106903E+03
2.2120000000  5.95253112369835E+03
2.2139000000  6.00446498849901E+03
2.2158000000  6.05648752678090E+03
2.2177000000  6.10859714211522E+03
2.2196000000  6.16079225025593E+03
2.2215000000  6.21307127906162E+03
2.2234000000  6.26543266841794E+03
2.2253000000  6.31787487016038E+03
2.2272000000  6.37039634799763E+03
2.2291000000  6.42299557743534E+03
2.2310000000  6.47567104570031E+03
2.2329000000  6.52842125166522E+03
2.2348000000  6.58124470577372E+03
2.2367000000  6.63413992996604E+03
2.2386000000  6.68710545760503E+03
2.2405000000  6.74013983340259E+03
2.2424000000  6.79324161334666E+03
2.2443000000  6.84640936462852E+03
2.2462000000  6.89964166557062E+03
2.2481000000  6.95293710555478E+03
2.2500000000  7.00629428495090E+03
2.2519000000  7.05971181504599E+03
2.2538000000  7.11318831797377E+03
2.2557000000  7.16672242664452E+03
2.2576000000  7.22031278467553E+03
2.2595000000  7.27395804632185E+03
2.2614000000  7.32765687640746E+03
2.2633000000  7.38140795025697E+03
2.2652000000  7.43520995362756E+03
2.2671000000  7.48906158264149E+03
2.2690000000  7.54296154371893E+03
2.2709000000  7.59690855351118E+03
2.2728000000  7.65090133883434E+03
2.2747000000  7.70493863660342E+03
2.2766000000  7.75901919376671E+03
2.2785000000  7.81314176724068E+03
2.2804000000  7.86730512384522E+03
2.2823000000  7.92150804023926E+03
2.2842000000  7.97574930285680E+03
2.2861000000  8.03002770784333E+03
2.2880000000  8.08434206099260E+03
2.2899000000  8.13869117768382E+03
2.2918000000  8.19307388281921E+03
2.2937000000  8.24748901076190E+03
2.2956000000  8.30193540527431E+03
2.2975000000  8.35641191945677E+03
2.2994000000  8.41091741568658E+03
2.3013000000  8.46545076555746E+03
2.3032000000  8.52001084981934E+03
2.3051000000  8.57459655831846E+03
2.3070000000  8.62920678993794E+03
2.3089000000  8.68384045253865E+03
2.3108000000  8.73849646290041E+03
2.3127000000  8.79317374666361E+03
2.3146000000  8.84787123827115E+03
2.3165000000  8.90258788091070E+03
2.3184000000  8.95732262645743E+03
2.3203000000  9.01207443541689E+03
2.3222000000  9.06684227686845E+03
2.3241000000  9.12162512840892E+03
2.3260000000  9.17642197609660E+03
2.3279000000  9.23123181439564E+03
2.3298000000  9.28605364612074E+03
2.3317000000  9.34088648238218E+03
2.3336000000  9.39572934253119E+03
2.3355000000  9.45058125410569E+03
2.3374000000  9.50544125277628E+03
2.3393000000  9.56030838229260E+03
2.3412000000  9.61518169443004E+03
2.3431000000  9.67006024893676E+03
2.3450000000  9.72494311348098E+03
2.3469000000  9.77982936359867E+03
2.3488000000  9.83471808264151E+03
2.3507000000  9.88960836172516E+03
2.3526000000  9.94449929967791E+03
2.3545000000  9.99939000298954E+03
2.3564000000  1.00542795857606E+04
2.3583000000  1.01091671696518E+04
2.3602000000  1.01640518838342E+04
2.3621000000  1.02189328649390E+04
2.3640000000  1.02738092570080E+04
2.3659000000  1.03286802114447E+04
2.3678000000  1.03835448869649E+04
2.3697000000  1.04384024495486E+04
2.3716000000  1.04932520723909E+04
2.3735000000  1.05480929358548E+04
2.3754000000  1.06029242274228E+04
2.3773000000  1.06577451416496E+04
2.3792000000  1.07125548801150E+04
2.3811000000  1.07673526513771E+04
2.3830000000  1.08221376709255E+04
2.3849000000  1.08769091611348E+04
2.3868000000  1.09316663512192E+04
2.3887000000  1.09864084771860E+04
2.3906000000  1.10411347817907E+04
2.3925000000  1.10958445144915E+04
2.3944000000  1.11505369314043E+04
2.3963000000  1.12052112952583E+04
2.3982000000  1.12598668753517E+04
2.4001000000  1.13145029475070E+04
2.4020000000  1.13691187940279E+04
2.4039000000  1.14237137036553E+04
2.4058000000  1.14782869715242E+04
2.4077000000  1.15328378991204E+04
2.4096000000  1.15873657942380E+04
2.4115000000  1.16418699709369E+04
2.4134000000  1.16963497495003E+04
2.4153000000  1.17508044563930E+04
2.4172000000  1.18052334242193E+04
2.4191000000  1.18596359916821E+04
2.4210000000  1.19140115035409E+04
2.4229000000  1.19683593105717E+04
2.4248000000  1.20226787695256E+04
2.4267000000  1.20769692430887E+04
2.4286000000  1.21312300998415E+04
2.4305000000  1.21854607142197E+04
2.4324000000  1.22396604664734E+04
2.4343000000  1.22938287426286E+04
2.4362000000  1.23479649344474E+04
2.4381000000  1.24020684393892E+04
2.4400000000  1.24561386605718E+04
2.4419000000  1.25101750067330E+04
2.4438000000  1.25641768921924E+04
2.4457000000  1.26181437368131E+04
2.4476000000  1.26720749659642E+04
2.4495000000  1.27259700104829E+04
2.4514000000  1.27798283066375E+04
2.4533000000  1.28336492960898E+04
2.4552000000  1.28874324258588E+04
2.4571000000  1.29411771482836E+04
2.4590000000  1.29948829209871E+04
2.4609000000  1.30485492068398E+04
2.4628000000  1.31021754739239E+04
2.4647000000  1.31557611954973E+04
2.4666000000  1.32093058499584E+04
2.4685000000  1.32628089208103E+04
2.4704000000  1.33162698966262E+04
2.4723000000  1.33696882710141E+04
2.4742000000  1.34230635425825E+04
2.4761000000  1.34763952149056E+04
2.4780000000  1.35296827964892E+04
2.4799000000  1.35829258007367E+04
2.4818000000  1.36361237459153E+04
2.4837000000  1.36892761551222E+04
2.4856000000  1.37423825562514E+04
2.4875000000  1.37954424819604E+04
2.4894000000  1.38484554696371E+04
2.4913000000  1.39014210613673E+04
2.4932000000  1.39543388039019E+04
2.4951000000  1.40072082486245E+04
2.4970000000  1.40600289515193E+04
2.4989000000  1.41128004731390E+04
2.5008000000  1.41655223785734E+04
2.5027000000  1.42181942374170E+04
2.5046000000  1.42708156237387E+04
2.5065000000  1.43233861160495E+04
2.5084000000  1.43759052972724E+04
2.5103000000  1.44283727547110E+04
2.5122000000  1.44807880800191E+04
2.5141000000  1.45331508691703E+04
2.5160000000  1.45854607224278E+04
2.5179000000  1.46377172443139E+04
2.5198000000  1.46899200435810E+04
2.5217000000  1.47420687331811E+04
2.5236000000  1.47941629302365E+04
2.5255000000  1.48462022560110E+04
2.5274000000  1.48981863358800E+04
2.5293000000  1.49501147993022E+04
2.5312000000  1.50019872797903E+04
2.5331000000  1.50538034148829E+04
2.5350000000  1.51055628461158E+04
2.5369000000  1.51572652189937E+04
2.5388000000  1.52089101829625E+04
2.5407000000  1.52604973913810E+04
2.5426000000  1.53120265014934E+04
2.5445000000  1.53634971744020E+04
2.5464000000  1.54149090750392E+04
2.5483000000  1.54662618721410E+04
2.5502000000  1.55175552382195E+04
2.5521000000  1.55687888495364E+04
2.5540000000  1.56199623860760E+04
2.5559000000  1.56710755315189E+04
2.5578000000  1.57221279732154E+04
2.5597000000  1.57731194021597E+04
2.5616000000  1.58240495129636E+04
2.5635000000  1.58749180038307E+04
2.5654000000  1.59257245765307E+04
2.5673000000  1.59764689363738E+04
2.5692000000  1.60271507921856E+04
2.5711000000  1.60777698562813E+04
2.5730000000  1.61283258444415E+04
2.5749000000  1.61788184758865E+04
2.5768000000  1.62292474732518E+04
2.5787000000  1.62796125625640E+04
2.5806000000  1.63299134732155E+04
2.5825000000  1.63801499379408E+04
2.5844000000  1.64303216927925E+04
2.5863000000  1.64804284771167E+04
2.5882000000  1.65304700335297E+04
2.5901000000  1.65804461078942E+04
2.5920000000  1.66303564492956E+04
2.5939000000  1.66802008100188E+04
2.5958000000  1.67299789455251E+04
2.5977000000  1.67796906144286E+04
2.5996000000  1.68293355784739E+04
2.6015000000  1.68789136025129E+04
2.6034000000  1.69284244544821E+04
2.6053000000  1.69778679053805E+04
2.6072000000  1.70272437292468E+04
2.6091000000  1.70765517031373E+04
2.6110000000  1.71257916071041E+04
2.6129000000  1.71749632241727E+04
2.6148000000  1.72240663403205E+04
2.6167000000  1.72731007444551E+04
2.6186000000  1.73220662283926E+04
2.6205000000  1.73709625868363E+04
2.6224000000  1.74197896173556E+04
2.6243000000  1.74685471203647E+04
2.6262000000  1.75172348991016E+04
2.6281000000  1.75658527596072E+04
2.6300000000  1.76144005107048E+04
2.6319000000  1.76628779639793E+04
2.6338000000  1.77112849337569E+04
2.6357000000  1.77596212370844E+04
2.6376000000  1.78078866937096E+04
2.6395000000  1.78560811260607E+04
2.6414000000  1.79042043592265E+04
2.6433000000  1.79522562209367E+04
2.6452000000  1.80002365415421E+04
2.6471000000  1.80481451539950E+04
2.6490000000  1.80959818938299E+04
2.6509000000  1.81437465991440E+04
2.6528000000  1.81914391105780E+04
2.6547000000  1.82390592712974E+04
2.6566000000  1.82866069269729E+04
2.6585000000  1.83340819257621E+04
2.6604000000  1.83814841182905E+04
2.6623000000  1.84288133576331E+04
2.6642000000  1.84760694992958E+04
2.6661000000  1.85232524011970E+04
2.6680000000  1.85703619236495E+04
2.6699000000  1.86173979293423E+04
2.6718000000  1.86643602833225E+04
2.6737000000  1.87112488529776E+04
2.6756000000  1.87580635080175E+04
2.6775000000  1.88048041204571E+04
2.6794000000  1.88514705645986E+04
2.6813000000  1.88980627170139E+04
2.6832000000  1.89445804565276E+04
2.6851000000  1.89910236641995E+04
2.6870000000  1.90373922233076E+04
2.6889000000  1.90836860193313E+04
2.6908000000  1.91299049399342E+04
2.6927000000  1.91760488749473E+04
2.6946000000  1.92221177163527E+04
2.6965000000  1.92681113582667E+04
2.6984000000  1.93140296969235E+04
2.7003000000  1.93598726306588E+04
2.7022000000  1.94056400598935E+04
2.7041000000  1.94513318871177E+04
2.7060000000  1.94969480168745E+04
2.7079000000  1.95424883557442E+04
2.7098000000  1.95879528123282E+04
2.7117000000  1.96333412972339E+04
2.7136000000  1.96786537230581E+04
2.7155000000  1.97238900043726E+04
2.7174000000  1.97690500577077E+04
2.7193000000  1.98141338015376E+04
2.7212000000  1.98591411562650E+04
2.7231000000  1.99040720442057E+04
2.7250000000  1.99489263895740E+04
2.7269000000  1.99937041184674E+04
2.7288000000  2.00384051588518E+04
2.7307000000  2.00830294405471E+04
2.7326000000  2.01275768952122E+04
2.7345000000  2.01720474563304E+04
2.7364000000  2.02164410591955E+04
2.7383000000  2.02607576408966E+04
2.7402000000  2.03049971403045E+04
2.7421000000  2.03491594980572E+04
2.7440000000  2.03932446565461E+04
2.7459000000  2.04372525599015E+04
2.7478000000  2.04811831539793E+04
2.7497000000  2.05250363863466E+04
2.7516000000  2.05688122062686E+04
2.7535000000  2.06125105646944E+04
2.7554000000  2.06561314142436E+04
2.7573000000  2.06996747091934E+04
2.7592000000  2.07431404054642E+04
2.7611000000  2.07865284606073E+04
2.7630000000  2.08298388337911E+04
2.7649000000  2.08730714857882E+04
2.7668000000  2.09162263789625E+04
2.7687000000  2.09593034772559E+04
2.7706000000  2.10023027461758E+04
2.7725000000  2.10452241527822E+04
2.7744000000  2.10880676656750E+04
2.7763000000  2.11308332549814E+04
2.7782000000  2.11735208923434E+04
2.7801000000  2.12161305509055E+04
2.7820000000  2.12586622053019E+04
2.7839000000  2.13011158316447E+04
2.7858000000  2.13434914075116E+04
2.7877000000  2.13857889119336E+04
2.7896000000  2.14280083253832E+04
2.7915000000  2.14701496297621E+04
2.7934000000  2.15122128083899E+04
2.7953000000  2.15541978459916E+04
2.7972000000  2.15961047286864E+04
2.7991000000  2.16379334439759E+04
2.8010000000  2.16796839807325E+04
2.8029000000  2.17213563291880E+04
2.8048000000  2.17629504809218E+04
2.8067000000  2.18044664288504E+04
2.8086000000  2.18459041672152E+04
2.8105000000  2.18872636915718E+04
2.8124000000  2.19285449987790E+04
2.8143000000  2.19697480869872E+04
2.8162000000  2.20108729556282E+04
2.8181000000  2.20519196054036E+04
2.8200000000  2.20928880382745E+04
2.8219000000  2.21337782574503E+04
2.8238000000  2.21745902673784E+04
2.8257000000  2.22153240737333E+04
2.8276000000  2.22559796834063E+04
2.8295000000  2.22965571044949E+04
2.8314000000  2.23370563462923E+04
2.8333000000  2.23774774192775E+04
2.8352000000  2.24178203351043E+04
2.8371000000  2.24580851065918E+04
2.8390000000  2.24982717477140E+04
2.8409000000  2.25383802735897E+04
2.8428000000  2.25784107004725E+04
2.8447000000  2.26183630457410E+04
2.8466000000  2.26582373278889E+04
2.8485000000  2.26980335665151E+04
2.8504000000  2.27377517823141E+04
2.8523000000  2.27773919970662E+04
2.8542000000  2.28169542336283E+04
2.8561000000  2.28564385159236E+04
2.8580000000  2.28958448689330E+04
2.8599000000  2.29351733186851E+04
2.8618000000  2.29744238922470E+04
2.8637000000  2.30135966177152E+04
2.8656000000  2.30526915242062E+04
2.8675000000  2.30917086418474E+04
2.8694000000  2.31306480017678E+04
2.8713000000  2.31695096360896E+04
2.8732000000  2.32082935779184E+04
2.8751000000  2.32469998613349E+04
2.8770000000  2.32856285213856E+04
2.8789000000  2.33241795940747E+04
2.8808000000  2.33626531163543E+04
2.8827000000  2.34010491261169E+04
2.8846000000  2.34393676621859E+04
2.8865000000  2.34776087643074E+04
2.8884000000  2.35157724731417E+04
2.8903000000  2.35538588302550E+04
2.8922000000  2.35918678781105E+04
2.8941000000  2.36297996600608E+04
2.8960000000  2.36676542203389E+04
2.8979000000  2.37054316040505E+04
2.8998000000  2.37431318571658E+04
2.9017000000  2.37807550265111E+04
2.9036000000  2.38183011597610E+04
2.9055000000  2.38557703054302E+04
2.9074000000  2.38931625128658E+04
2.9093000000  2.39304778322395E+04
2.9112000000  2.39677163145393E+04
2.9131000000  2.40048780115621E+04
2.9150000000  2.40419629759058E+04
2.9169000000  2.40789712609620E+04
2.9188000000  2.41159029209078E+04
2.9207000000  2.41527580106985E+04
2.9226000000  2.41895365860605E+04
2.9245000000  2.42262387034829E+04
2.9264000000  2.42628644202111E+04
2.9283000000  2.42994137942388E+04
2.9302000000  2.43358868843008E+04
2.9321000000  2.43722837498658E+04
2.9340000000  2.44086044511294E+04
2.9359000000  2.44448490490065E+04
2.9378000000  2.44810176051246E+04
2.9397000000  2.45171101818165E+04
2.9416000000  2.45531268421133E+04
2.9435000000  2.45890676497375E+04
2.9454000000  2.46249326690961E+04
2.9473000000  2.46607219652737E+04
2.9492000000  2.46964356040256E+04
2.9511000000  2.47320736517713E+04
2.9530000000  2.47676361755873E+04
2.9549000000  2.48031232432010E+04
2.9568000000  2.48385349229834E+04
2.9587000000  2.48738712839432E+04
2.9606000000  2.49091323957198E+04
2.9625000000  2.49443183285768E+04
2.9644000000  2.49794291533959E+04
2.9663000000  2.50144649416702E+04
2.9682000000  2.50494257654979E+04
2.9701000000  2.50843116975758E+04
2.9720000000  2.51191228111937E+04
2.9739000000  2.51538591802271E+04
2.9758000000  2.51885208791321E+04
2.9777000000  2.52231079829384E+04
2.9796000000  2.52576205672438E+04
2.9815000000  2.52920587082078E+04
2.9834000000  2.53264224825457E+04
2.9853000000  2.53607119675227E+04
2.9872000000  2.53949272409476E+04
2.9891000000  2.54290683811676E+04
2.9910000000  2.54631354670617E+04
2.9929000000  2.54971285780354E+04
2.9948000000  2.55310477940149E+04
2.9967000000  2.55648931954409E+04
2.9986000000  2.55986648632636E+04
3.0005000000  2.56323628789366E+04
3.0024000000  2.56659873244114E+04
3.0043000000  2.56995382821318E+04
3.0062000000  2.57330158350285E+04
3.0081000000  2.57664200665137E+04
3.0100000000  2.57997510604752E+04
3.0119000000  2.58330089012714E+04
3.0138000000  2.58661936737259E+04
3.0157000000  2.58993054631220E+04
3.0176000000  2.59323443551974E+04
3.0195000000  2.59653104361393E+04
3.0214000000  2.59982037925787E+04
3.0233000000  2.60310245115855E+04
3.0252000000  2.60637726806633E+04
3.0271000000  2.60964483877441E+04
3.0290000000  2.61290517211838E+04
3.0309000000  2.61615827697564E+04
3.0328000000  2.61940416226495E+04
3.0347000000  2.62264283694594E+04
3.0366000000  2.62587431001857E+04
3.0385000000  2.62909859052269E+04
3.0404000000  2.63231568753751E+04
3.0423000000  2.63552561018118E+04
3.0442000000  2.63872836761023E+04
3.0461000000  2.64192396901917E+04
3.0480000000  2.64511242363998E+04
3.0499000000  2.64829374074163E+04
3.0518000000  2.65146792962964E+04
3.0537000000  2.65463499964564E+04
3.0556000000  2.65779496016683E+04
3.0575000000  2.66094782060562E+04
3.0594000000  2.66409359040913E+04
3.0613000000  2.66723227905872E+04
3.0632000000  2.67036389606961E+04
3.0651000000  2.67348845099037E+04
3.0670000000  2.67660595340253E+04
3.0689000000  2.67971641292013E+04
3.0708000000  2.68281983918927E+04
3.0727000000  2.68591624188769E+04
3.0746000000  2.68900563072438E+04
3.0765000000  2.69208801543910E+04
3.0784000000  2.69516340580199E+04
3.0803000000  2.69823181161316E+04
3.0822000000  2.70129324270225E+04
3.0841000000  2.70434770892806E+04
3.0860000000  2.70739522017810E+04
3.0879000000  2.71043578636821E+04
3.0898000000  2.71346941744215E+04
3.0917000000  2.71649612337120E+04
3.0936000000  2.71951591415378E+04
3.0955000000  2.72252879981504E+04
3.0974000000  2.72553479040647E+04
3.0993000000  2.72853389600553E+04
3.1012000000  2.73152612671524E+04
3.1031000000  2.73451149266382E+04
3.1050000000  2.73749000400432E+04
3.1069000000  2.74046167091421E+04
3.1088000000  2.74342650359503E+04
3.1107000000  2.74638451227203E+04
3.1126000000  2.74933570719378E+04
3.1145000000  2.75228009863181E+04
3.1164000000  2.75521769688027E+04
3.1183000000  2.75814851225555E+04
3.1202000000  2.76107255509591E+04
3.1221000000  2.76398983576117E+04
3.1240000000  2.76690036463232E+04
3.1259000000  2.76980415211120E+04
3.1278000000  2.77270120862013E+04
3.1297000000  2.77559154460157E+04
3.1316000000  2.77847517051780E+04
3.1335000000  2.78135209685057E+04
3.1354000000  2.78422233410075E+04
3.1373000000  2.78708589278802E+04
3.1392000000  2.78994278345054E+04
3.1411000000  2.79279301664459E+04
3.1430000000  2.79563660294429E+04
3.1449000000  2.79847355294124E+04
3.1468000000  2.80130387724423E+04
3.1487000000  2.80412758647889E+04
3.1506000000  2.80694469128740E+04
3.1525000000  2.80975520232818E+04
3.1544000000  2.81255913027554E+04
3.1563000000  2.81535648581942E+04
3.1582000000  2.81814727966507E+04
3.1601000000  2.82093152253272E+04
3.1620000000  2.82370922515731E+04
3.1639000000  2.82648039828819E+04
3.1658000000  2.82924505268881E+04
3.1677000000  2.83200319913641E+04
3.1696000000  2.83475484842177E+04
3.1715000000  2.83750001134889E+04
3.1734000000  2.84023869873472E+04
3.1753000000  2.84297092140885E+04
3.1772000000  2.84569669021326E+04
3.1791000000  2.84841601600201E+04
3.1810000000  2.85112890964098E+04
3.1829000000  2.85383538200759E+04
3.1848000000  2.85653544399052E+04
3.1867000000  2.85922910648942E+04
3.1886000000  2.86191638041471E+04
3.1905000000  2.86459727668722E+04
3.1924000000  2.86727180623799E+04
3.1943000000  2.86993998000797E+04
3.1962000000  2.87260180894778E+04
3.1981000000  2.87525730401746E+04
3.2000000000  2.87790647618617E+04
end

poten 2
units cm-1 angstroms
name 'D2d'
lambda 0
symmetry +
mult   2
type   grid
values
1.3000000000  9.02385979294649E+04
1.3019000000  8.95254201369802E+04
1.3038000000  8.88167669113297E+04
1.3057000000  8.81126139672970E+04
1.3076000000  8.74129371420578E+04
1.3095000000  8.67177123945799E+04
1.3114000000  8.60269158050266E+04
1.3133000000  8.53405235741618E+04
1.3152000000  8.46585120227595E+04
1.3171000000  8.39808575910153E+04
1.3190000000  8.33075368379606E+04
1.3209000000  8.26385264408799E+04
1.3228000000  8.19738031947315E+04
1.3247000000  8.13133440115697E+04
1.3266000000  8.06571259199709E+04
1.3285000000  8.00051260644620E+04
1.3304000000  7.93573217049518E+04
1.3323000000  7.87136902161650E+04
1.3342000000  7.80742090870787E+04
1.3361000000  7.74388559203621E+04
1.3380000000  7.68076084318188E+04
1.3399000000  7.61804444498314E+04
1.3418000000  7.55573419148095E+04
1.3437000000  7.49382788786394E+04
1.3456000000  7.43232335041375E+04
1.3475000000  7.37121840645058E+04
1.3494000000  7.31051089427897E+04
1.3513000000  7.25019866313395E+04
1.3532000000  7.19027957312730E+04
1.3551000000  7.13075149519424E+04
1.3570000000  7.07161231104021E+04
1.3589000000  7.01285991308809E+04
1.3608000000  6.95449220442544E+04
1.3627000000  6.89650709875227E+04
1.3646000000  6.83890252032880E+04
1.3665000000  6.78167640392372E+04
1.3684000000  6.72482669476243E+04
1.3703000000  6.66835134847584E+04
1.3722000000  6.61224833104909E+04
1.3741000000  6.55651561877084E+04
1.3760000000  6.50115119818253E+04
1.3779000000  6.44615306602806E+04
1.3798000000  6.39151922920365E+04
1.3817000000  6.33724770470794E+04
1.3836000000  6.28333651959238E+04
1.3855000000  6.22978371091176E+04
1.3874000000  6.17658732567509E+04
1.3893000000  6.12374542079667E+04
1.3912000000  6.07125606304738E+04
1.3931000000  6.01911732900622E+04
1.3950000000  5.96732730501212E+04
1.3969000000  5.91588408711592E+04
1.3988000000  5.86478578103262E+04
1.4007000000  5.81403050209386E+04
1.4026000000  5.76361637520066E+04
1.4045000000  5.71354153477628E+04
1.4064000000  5.66380412471946E+04
1.4083000000  5.61440229835776E+04
1.4102000000  5.56533421840119E+04
1.4121000000  5.51659805689607E+04
1.4140000000  5.46819199517907E+04
1.4159000000  5.42011422383151E+04
1.4178000000  5.37236294263386E+04
1.4197000000  5.32493636052050E+04
1.4216000000  5.27783269553459E+04
1.4235000000  5.23105017478335E+04
1.4254000000  5.18458703439335E+04
1.4273000000  5.13844151946616E+04
1.4292000000  5.09261188403415E+04
1.4311000000  5.04709639101650E+04
1.4330000000  5.00189331217552E+04
1.4349000000  4.95700092807300E+04
1.4368000000  4.91241752802694E+04
1.4387000000  4.86814141006842E+04
1.4406000000  4.82417088089869E+04
1.4425000000  4.78050425584644E+04
1.4444000000  4.73713985882531E+04
1.4463000000  4.69407602229162E+04
1.4482000000  4.65131108720224E+04
1.4501000000  4.60884340297276E+04
1.4520000000  4.56667132743575E+04
1.4539000000  4.52479322679932E+04
1.4558000000  4.48320747560585E+04
1.4577000000  4.44191245669087E+04
1.4596000000  4.40090656114223E+04
1.4615000000  4.36018818825939E+04
1.4634000000  4.31975574551294E+04
1.4653000000  4.27960764850433E+04
1.4672000000  4.23974232092577E+04
1.4691000000  4.20015819452032E+04
1.4710000000  4.16085370904221E+04
1.4729000000  4.12182731221734E+04
1.4748000000  4.08307745970391E+04
1.4767000000  4.04460261505335E+04
1.4786000000  4.00640124967134E+04
1.4805000000  3.96847184277909E+04
1.4824000000  3.93081288137478E+04
1.4843000000  3.89342286019516E+04
1.4862000000  3.85630028167738E+04
1.4881000000  3.81944365592099E+04
1.4900000000  3.78285150065012E+04
1.4919000000  3.74652234117585E+04
1.4938000000  3.71045471035874E+04
1.4957000000  3.67464714857158E+04
1.4976000000  3.63909820366232E+04
1.4995000000  3.60380643091709E+04
1.5014000000  3.56877039302356E+04
1.5033000000  3.53398866003433E+04
1.5052000000  3.49945980933057E+04
1.5071000000  3.46518242558585E+04
1.5090000000  3.43115510073006E+04
1.5109000000  3.39737643391363E+04
1.5128000000  3.36384503147181E+04
1.5147000000  3.33055950688919E+04
1.5166000000  3.29751848076438E+04
1.5185000000  3.26472058077483E+04
1.5204000000  3.23216444164188E+04
1.5223000000  3.19984870509592E+04
1.5242000000  3.16777201984176E+04
1.5261000000  3.13593304152411E+04
1.5280000000  3.10433043269335E+04
1.5299000000  3.07296286277133E+04
1.5318000000  3.04182900801738E+04
1.5337000000  3.01092755149455E+04
1.5356000000  2.98025718303593E+04
1.5375000000  2.94981659921117E+04
1.5394000000  2.91960450329314E+04
1.5413000000  2.88961960522483E+04
1.5432000000  2.85986062158628E+04
1.5451000000  2.83032627556177E+04
1.5470000000  2.80101529690716E+04
1.5489000000  2.77192642191734E+04
1.5508000000  2.74305839339391E+04
1.5527000000  2.71440996061291E+04
1.5546000000  2.68597987929283E+04
1.5565000000  2.65776691156269E+04
1.5584000000  2.62976982593032E+04
1.5603000000  2.60198739725075E+04
1.5622000000  2.57441840669481E+04
1.5641000000  2.54706164171784E+04
1.5660000000  2.51991589602856E+04
1.5679000000  2.49297996955811E+04
1.5698000000  2.46625266842920E+04
1.5717000000  2.43973280492548E+04
1.5736000000  2.41341919746097E+04
1.5755000000  2.38731067054974E+04
1.5774000000  2.36140605477562E+04
1.5793000000  2.33570418676215E+04
1.5812000000  2.31020390914267E+04
1.5831000000  2.28490407053047E+04
1.5850000000  2.25980352548921E+04
1.5869000000  2.23490113450338E+04
1.5888000000  2.21019576394895E+04
1.5907000000  2.18568628606418E+04
1.5926000000  2.16137157892052E+04
1.5945000000  2.13725052639368E+04
1.5964000000  2.11332201813488E+04
1.5983000000  2.08958494954214E+04
1.6002000000  2.06603822173181E+04
1.6021000000  2.04268074151022E+04
1.6040000000  2.01951142134539E+04
1.6059000000  1.99652917933896E+04
1.6078000000  1.97373293919825E+04
1.6097000000  1.95112163020842E+04
1.6116000000  1.92869418720477E+04
1.6135000000  1.90644955054521E+04
1.6154000000  1.88438666608284E+04
1.6173000000  1.86250448513863E+04
1.6192000000  1.84080196447433E+04
1.6211000000  1.81927806626538E+04
1.6230000000  1.79793175807409E+04
1.6249000000  1.77676201282281E+04
1.6268000000  1.75576780876738E+04
1.6287000000  1.73494812947056E+04
1.6306000000  1.71430196377571E+04
1.6325000000  1.69382830578053E+04
1.6344000000  1.67352615481095E+04
1.6363000000  1.65339451539515E+04
1.6382000000  1.63343239723768E+04
1.6401000000  1.61363881519377E+04
1.6420000000  1.59401278924366E+04
1.6439000000  1.57455334446719E+04
1.6458000000  1.55525951101837E+04
1.6477000000  1.53613032410020E+04
1.6496000000  1.51716482393953E+04
1.6515000000  1.49836205576206E+04
1.6534000000  1.47972106976752E+04
1.6553000000  1.46124092110485E+04
1.6572000000  1.44292066984764E+04
1.6591000000  1.42475938096960E+04
1.6610000000  1.40675612432014E+04
1.6629000000  1.38890997460016E+04
1.6648000000  1.37122001133785E+04
1.6667000000  1.35368531886470E+04
1.6686000000  1.33630498629155E+04
1.6705000000  1.31907810748479E+04
1.6724000000  1.30200378104272E+04
1.6743000000  1.28508111027193E+04
1.6762000000  1.26830920316388E+04
1.6781000000  1.25168717237156E+04
1.6800000000  1.23521413518624E+04
1.6819000000  1.21888921351441E+04
1.6838000000  1.20271153385471E+04
1.6857000000  1.18668022727511E+04
1.6876000000  1.17079442939011E+04
1.6895000000  1.15505328033804E+04
1.6914000000  1.13945592475859E+04
1.6933000000  1.12400151177027E+04
1.6952000000  1.10868919494817E+04
1.6971000000  1.09351813230165E+04
1.6990000000  1.07848748625229E+04
1.7009000000  1.06359642361184E+04
1.7028000000  1.04884411556034E+04
1.7047000000  1.03422973762432E+04
1.7066000000  1.01975246965510E+04
1.7085000000  1.00541149580723E+04
1.7104000000  9.91206004516997E+03
1.7123000000  9.77135188481063E+03
1.7142000000  9.63198244635185E+03
1.7161000000  9.49394374133062E+03
1.7180000000  9.35722782325268E+03
1.7199000000  9.22182678738298E+03
1.7218000000  9.08773277053708E+03
1.7237000000  8.95493795087367E+03
1.7256000000  8.82343454768798E+03
1.7275000000  8.69321482120630E+03
1.7294000000  8.56427107238145E+03
1.7313000000  8.43659564268929E+03
1.7332000000  8.31018091392616E+03
1.7351000000  8.18501930800736E+03
1.7370000000  8.06110328676662E+03
1.7389000000  7.93842535175652E+03
1.7408000000  7.81697804404985E+03
1.7427000000  7.69675394404204E+03
1.7446000000  7.57774567125451E+03
1.7465000000  7.45994588413888E+03
1.7484000000  7.34334727988235E+03
1.7503000000  7.22794259421379E+03
1.7522000000  7.11372460121097E+03
1.7541000000  7.00068611310861E+03
1.7560000000  6.88881998010746E+03
1.7579000000  6.77811909018422E+03
1.7598000000  6.66857636890244E+03
1.7617000000  6.56018477922437E+03
1.7636000000  6.45293732132367E+03
1.7655000000  6.34682703239907E+03
1.7674000000  6.24184698648895E+03
1.7693000000  6.13799029428677E+03
1.7712000000  6.03525010295749E+03
1.7731000000  5.93361959595477E+03
1.7750000000  5.83309199283923E+03
1.7769000000  5.73366054909743E+03
1.7788000000  5.63531855596181E+03
1.7807000000  5.53805934023153E+03
1.7826000000  5.44187626409417E+03
1.7845000000  5.34676272494824E+03
1.7864000000  5.25271215522667E+03
1.7883000000  5.15971802222110E+03
1.7902000000  5.06777382790698E+03
1.7921000000  4.97687310876965E+03
1.7940000000  4.88700943563115E+03
1.7959000000  4.79817641347796E+03
1.7978000000  4.71036768128952E+03
1.7997000000  4.62357691186765E+03
1.8016000000  4.53779781166675E+03
1.8035000000  4.45302412062485E+03
1.8054000000  4.36924961199551E+03
1.8073000000  4.28646809218053E+03
1.8092000000  4.20467340056345E+03
1.8111000000  4.12385940934388E+03
1.8130000000  4.04402002337268E+03
1.8149000000  3.96514917998788E+03
1.8168000000  3.88724084885146E+03
1.8187000000  3.81028903178691E+03
1.8206000000  3.73428776261754E+03
1.8225000000  3.65923110700568E+03
1.8244000000  3.58511316229257E+03
1.8263000000  3.51192805733909E+03
1.8282000000  3.43966995236723E+03
1.8301000000  3.36833303880243E+03
1.8320000000  3.29791153911649E+03
1.8339000000  3.22839970667154E+03
1.8358000000  3.15979182556449E+03
1.8377000000  3.09208221047244E+03
1.8396000000  3.02526520649872E+03
1.8415000000  2.95933518901980E+03
1.8434000000  2.89428656353283E+03
1.8453000000  2.83011376550403E+03
1.8472000000  2.76681126021774E+03
1.8491000000  2.70437354262627E+03
1.8510000000  2.64279513720046E+03
1.8529000000  2.58207059778100E+03
1.8548000000  2.52219450743038E+03
1.8567000000  2.46316147828574E+03
1.8586000000  2.40496615141224E+03
1.8605000000  2.34760319665735E+03
1.8624000000  2.29106731250567E+03
1.8643000000  2.23535322593458E+03
1.8662000000  2.18045569227058E+03
1.8681000000  2.12636949504629E+03
1.8700000000  2.07308944585817E+03
1.8719000000  2.02061038422500E+03
1.8738000000  1.96892717744696E+03
1.8757000000  1.91803472046541E+03
1.8776000000  1.86792793572345E+03
1.8795000000  1.81860177302710E+03
1.8814000000  1.77005120940711E+03
1.8833000000  1.72227124898153E+03
1.8852000000  1.67525692281896E+03
1.8871000000  1.62900328880239E+03
1.8890000000  1.58350543149377E+03
1.8909000000  1.53875846199923E+03
1.8928000000  1.49475751783497E+03
1.8947000000  1.45149776279379E+03
1.8966000000  1.40897438681227E+03
1.8985000000  1.36718260583863E+03
1.9004000000  1.32611766170125E+03
1.9023000000  1.28577482197776E+03
1.9042000000  1.24614937986484E+03
1.9061000000  1.20723665404867E+03
1.9080000000  1.16903198857595E+03
1.9099000000  1.13153075272560E+03
1.9118000000  1.09472834088110E+03
1.9137000000  1.05862017240342E+03
1.9156000000  1.02320169150459E+03
1.9175000000  9.88468367121888E+02
1.9194000000  9.54415692792685E+02
1.9213000000  9.21039186529822E+02
1.9232000000  8.88334390697688E+02
1.9251000000  8.56296871888833E+02
1.9270000000  8.24922220801251E+02
1.9289000000  7.94206052116209E+02
1.9308000000  7.64144004376718E+02
1.9327000000  7.34731739866587E+02
1.9346000000  7.05964944490053E+02
1.9365000000  6.77839327652047E+02
1.9384000000  6.50350622138998E+02
1.9403000000  6.23494584000255E+02
1.9422000000  5.97266992430075E+02
1.9441000000  5.71663649650229E+02
1.9460000000  5.46680380793110E+02
1.9479000000  5.22313033785496E+02
1.9498000000  4.98557479232837E+02
1.9517000000  4.75409610304119E+02
1.9536000000  4.52865342617311E+02
1.9555000000  4.30920614125360E+02
1.9574000000  4.09571385002735E+02
1.9593000000  3.88813637532570E+02
1.9612000000  3.68643375994314E+02
1.9631000000  3.49056626551970E+02
1.9650000000  3.30049437142858E+02
1.9669000000  3.11617877366949E+02
1.9688000000  2.93758038376731E+02
1.9707000000  2.76466032767607E+02
1.9726000000  2.59737994468851E+02
1.9745000000  2.43570078635097E+02
1.9764000000  2.27958461538346E+02
1.9783000000  2.12899340460535E+02
1.9802000000  1.98388933586597E+02
1.9821000000  1.84423479898069E+02
1.9840000000  1.70999239067245E+02
1.9859000000  1.58112491351800E+02
1.9878000000  1.45759537489968E+02
1.9897000000  1.33936698596248E+02
1.9916000000  1.22640316057565E+02
1.9935000000  1.11866751430014E+02
1.9954000000  1.01612386336074E+02
1.9973000000  9.18736223623237E+01
1.9992000000  8.26468809576800E+01
2.0011000000  7.39286033321223E+01
2.0030000000  6.57152503559446E+01
2.0049000000  5.80033024594450E+01
2.0068000000  5.07892595331905E+01
2.0087000000  4.40696408287004E+01
2.0106000000  3.78409848596530E+01
2.0125000000  3.20998493035877E+01
2.0144000000  2.68428109040688E+01
2.0163000000  2.20664653733475E+01
2.0182000000  1.77674272954973E+01
2.0201000000  1.39423300300186E+01
2.0220000000  1.05878256159522E+01
2.0239000000  7.70058467641138E+00
2.0258000000  5.27729632364571E+00
2.0277000000  3.31466806451499E+00
2.0296000000  1.80942570647676E+00
2.0315000000  7.58313264017488E-01
2.0334000000  1.58092865523940E-01
2.0353000000  5.54466066751047E-03
2.0372000000  2.97466728192376E-01
2.0391000000  1.03067498419114E+00
2.0410000000  2.20200309081338E+00
2.0429000000  3.80830236544716E+00
2.0448000000  5.84644169031890E+00
2.0467000000  8.31330742256978E+00
2.0486000000  1.12058033047651E+01
2.0505000000  1.45208503758258E+01
2.0524000000  1.82553868824325E+01
2.0543000000  2.24063681908483E+01
2.0562000000  2.69707666991781E+01
2.0581000000  3.19455717500605E+01
2.0600000000  3.73277895438041E+01
2.0619000000  4.31144430519307E+01
2.0638000000  4.93025719311700E+01
2.0657000000  5.58892324378576E+01
2.0676000000  6.28714973427632E+01
2.0695000000  7.02464558463580E+01
2.0714000000  7.80112134944648E+01
2.0733000000  8.61628920943585E+01
2.0752000000  9.46986296312607E+01
2.0771000000  1.03615580185258E+02
2.0790000000  1.12910913848631E+02
2.0809000000  1.22581816643575E+02
2.0828000000  1.32625490440347E+02
2.0847000000  1.43039152875826E+02
2.0866000000  1.53820037272435E+02
2.0885000000  1.64965392557508E+02
2.0904000000  1.76472483183039E+02
2.0923000000  1.88338589045816E+02
2.0942000000  2.00561005407970E+02
2.0961000000  2.13137042817900E+02
2.0980000000  2.26064027031603E+02
2.0999000000  2.39339298934407E+02
2.1018000000  2.52960214463026E+02
2.1037000000  2.66924144528090E+02
2.1056000000  2.81228474936997E+02
2.1075000000  2.95870606317167E+02
2.1094000000  3.10847954039677E+02
2.1113000000  3.26157948143267E+02
2.1132000000  3.41798033258736E+02
2.1151000000  3.57765668533684E+02
2.1170000000  3.74058327557679E+02
2.1189000000  3.90673498287721E+02
2.1208000000  4.07608682974151E+02
2.1227000000  4.24861398086869E+02
2.1246000000  4.42429174241948E+02
2.1265000000  4.60309556128610E+02
2.1284000000  4.78500102436548E+02
2.1303000000  4.96998385783623E+02
2.1322000000  5.15801992643916E+02
2.1341000000  5.34908523276124E+02
2.1360000000  5.54315591652343E+02
2.1379000000  5.74020825387161E+02
2.1398000000  5.94021865667135E+02
2.1417000000  6.14316367180607E+02
2.1436000000  6.34901998047873E+02
2.1455000000  6.55776439751680E+02
2.1474000000  6.76937387068094E+02
2.1493000000  6.98382547997691E+02
2.1512000000  7.20109643697102E+02
2.1531000000  7.42116408410893E+02
2.1550000000  7.64400589403769E+02
2.1569000000  7.86959946893148E+02
2.1588000000  8.09792253982032E+02
2.1607000000  8.32895296592240E+02
2.1626000000  8.56266873397952E+02
2.1645000000  8.79904795759605E+02
2.1664000000  9.03806887658087E+02
2.1683000000  9.27970985629283E+02
2.1702000000  9.52394938698948E+02
2.1721000000  9.77076608317871E+02
2.1740000000  1.00201386829740E+03
2.1759000000  1.02720460474527E+03
2.1778000000  1.05264671600176E+03
2.1797000000  1.07833811257610E+03
2.1816000000  1.10427671708333E+03
2.1835000000  1.13046046418136E+03
2.1854000000  1.15688730050838E+03
2.1873000000  1.18355518462055E+03
2.1892000000  1.21046208693007E+03
2.1911000000  1.23760598964350E+03
2.1930000000  1.26498488670040E+03
2.1949000000  1.29259678371227E+03
2.1968000000  1.32043969790182E+03
2.1987000000  1.34851165804250E+03
2.2006000000  1.37681070439839E+03
2.2025000000  1.40533488866430E+03
2.2044000000  1.43408227390626E+03
2.2063000000  1.46305093450228E+03
2.2082000000  1.49223895608335E+03
2.2101000000  1.52164443547478E+03
2.2120000000  1.55126548063786E+03
2.2139000000  1.58110021061178E+03
2.2158000000  1.61114675545576E+03
2.2177000000  1.64140325619166E+03
2.2196000000  1.67186786474667E+03
2.2215000000  1.70253874389641E+03
2.2234000000  1.73341406720828E+03
2.2253000000  1.76449201898509E+03
2.2272000000  1.79577079420897E+03
2.2291000000  1.82724859848557E+03
2.2310000000  1.85892364798851E+03
2.2329000000  1.89079416940416E+03
2.2348000000  1.92285839987660E+03
2.2367000000  1.95511458695301E+03
2.2386000000  1.98756098852913E+03
2.2405000000  2.02019587279520E+03
2.2424000000  2.05301751818200E+03
2.2443000000  2.08602421330726E+03
2.2462000000  2.11921425692230E+03
2.2481000000  2.15258595785893E+03
2.2500000000  2.18613763497665E+03
2.2519000000  2.21986761711009E+03
2.2538000000  2.25377424301665E+03
2.2557000000  2.28785586132458E+03
2.2576000000  2.32211083048108E+03
2.2595000000  2.35653751870087E+03
2.2614000000  2.39113430391489E+03
2.2633000000  2.42589957371929E+03
2.2652000000  2.46083172532471E+03
2.2671000000  2.49592916550573E+03
2.2690000000  2.53119031055069E+03
2.2709000000  2.56661358621163E+03
2.2728000000  2.60219742765462E+03
2.2747000000  2.63794027941017E+03
2.2766000000  2.67384059532406E+03
2.2785000000  2.70989683850831E+03
2.2804000000  2.74610748129241E+03
2.2823000000  2.78247100517482E+03
2.2842000000  2.81898590077468E+03
2.2861000000  2.85565066778381E+03
2.2880000000  2.89246381491890E+03
2.2899000000  2.92942385987394E+03
2.2918000000  2.96652932927294E+03
2.2937000000  3.00377875862284E+03
2.2956000000  3.04117069226666E+03
2.2975000000  3.07870368333689E+03
2.2994000000  3.11637629370915E+03
2.3013000000  3.15418709395598E+03
2.3032000000  3.19213466330101E+03
2.3051000000  3.23021758957320E+03
2.3070000000  3.26843446916146E+03
2.3089000000  3.30678390696935E+03
2.3108000000  3.34526451637015E+03
2.3127000000  3.38387491916203E+03
2.3146000000  3.42261374552354E+03
2.3165000000  3.46147963396927E+03
2.3184000000  3.50047123130571E+03
2.3203000000  3.53958719258744E+03
2.3222000000  3.57882618107339E+03
2.3241000000  3.61818686818345E+03
2.3260000000  3.65766793345523E+03
2.3279000000  3.69726806450101E+03
2.3298000000  3.73698595696499E+03
2.3317000000  3.77682031448070E+03
2.3336000000  3.81676984862862E+03
2.3355000000  3.85683327889402E+03
2.3374000000  3.89700933262505E+03
2.3393000000  3.93729674499097E+03
2.3412000000  3.97769425894064E+03
2.3431000000  4.01820062516121E+03
2.3450000000  4.05881460203700E+03
2.3469000000  4.09953495560861E+03
2.3488000000  4.14036045953222E+03
2.3507000000  4.18128989503909E+03
2.3526000000  4.22232205089528E+03
2.3545000000  4.26345572336154E+03
2.3564000000  4.30468971615347E+03
2.3583000000  4.34602284040178E+03
2.3602000000  4.38745391461286E+03
2.3621000000  4.42898176462945E+03
2.3640000000  4.47060522359156E+03
2.3659000000  4.51232313189758E+03
2.3678000000  4.55413433716557E+03
2.3697000000  4.59603769419478E+03
2.3716000000  4.63803206492733E+03
2.3735000000  4.68011631841007E+03
2.3754000000  4.72228933075667E+03
2.3773000000  4.76454998510991E+03
2.3792000000  4.80689717160409E+03
2.3811000000  4.84932978732768E+03
2.3830000000  4.89184673628619E+03
2.3849000000  4.93444692936514E+03
2.3868000000  4.97712928429329E+03
2.3887000000  5.01989272560603E+03
2.3906000000  5.06273618460895E+03
2.3925000000  5.10565859934156E+03
2.3944000000  5.14865891454130E+03
2.3963000000  5.19173608160761E+03
2.3982000000  5.23488905856624E+03
2.4001000000  5.27811681003374E+03
2.4020000000  5.32141830718211E+03
2.4039000000  5.36479252770365E+03
2.4058000000  5.40823845577597E+03
2.4077000000  5.45175508202716E+03
2.4096000000  5.49534140350120E+03
2.4115000000  5.53899642362348E+03
2.4134000000  5.58271915216649E+03
2.4153000000  5.62650860521575E+03
2.4172000000  5.67036380513586E+03
2.4191000000  5.71428378053668E+03
2.4210000000  5.75826756623984E+03
2.4229000000  5.80231420324518E+03
2.4248000000  5.84642273869761E+03
2.4267000000  5.89059222585391E+03
2.4286000000  5.93482172404991E+03
2.4305000000  5.97911029866764E+03
2.4324000000  6.02345702110280E+03
2.4343000000  6.06786096873227E+03
2.4362000000  6.11232122488192E+03
2.4381000000  6.15683687879444E+03
2.4400000000  6.20140702559743E+03
2.4419000000  6.24603076627164E+03
2.4438000000  6.29070720761929E+03
2.4457000000  6.33543546223268E+03
2.4476000000  6.38021464846285E+03
2.4495000000  6.42504389038844E+03
2.4514000000  6.46992231778473E+03
2.4533000000  6.51484906609280E+03
2.4552000000  6.55982327638883E+03
2.4571000000  6.60484409535363E+03
2.4590000000  6.64991067524226E+03
2.4609000000  6.69502217385381E+03
2.4628000000  6.74017775450135E+03
2.4647000000  6.78537658598203E+03
2.4666000000  6.83061784254736E+03
2.4685000000  6.87590070387353E+03
2.4704000000  6.92122435503202E+03
2.4723000000  6.96658798646029E+03
2.4742000000  7.01199079393263E+03
2.4761000000  7.05743197853111E+03
2.4780000000  7.10291074661678E+03
2.4799000000  7.14842630980091E+03
2.4818000000  7.19397788491647E+03
2.4837000000  7.23956469398964E+03
2.4856000000  7.28518596421161E+03
2.4875000000  7.33084092791037E+03
2.4894000000  7.37652882252278E+03
2.4913000000  7.42224889056666E+03
2.4932000000  7.46800037961316E+03
2.4951000000  7.51378254225911E+03
2.4970000000  7.55959463609962E+03
2.4989000000  7.60543592370080E+03
2.5008000000  7.65130567257263E+03
2.5027000000  7.69720315514187E+03
2.5046000000  7.74312764872528E+03
2.5065000000  7.78907843550280E+03
2.5084000000  7.83505480249101E+03
2.5103000000  7.88105604151661E+03
2.5122000000  7.92708144919010E+03
2.5141000000  7.97313032687961E+03
2.5160000000  8.01920198068480E+03
2.5179000000  8.06529572141092E+03
2.5198000000  8.11141086454304E+03
2.5217000000  8.15754673022034E+03
2.5236000000  8.20370264321062E+03
2.5255000000  8.24987793288481E+03
2.5274000000  8.29607193319176E+03
2.5293000000  8.34228398263309E+03
2.5312000000  8.38851342423807E+03
2.5331000000  8.43475960553885E+03
2.5350000000  8.48102187854559E+03
2.5369000000  8.52729959972185E+03
2.5388000000  8.57359212996010E+03
2.5407000000  8.61989883455727E+03
2.5426000000  8.66621908319052E+03
2.5445000000  8.71255224989307E+03
2.5464000000  8.75889771303019E+03
2.5483000000  8.80525485527529E+03
2.5502000000  8.85162306358616E+03
2.5521000000  8.89800172918127E+03
2.5540000000  8.94439024751629E+03
2.5559000000  8.99078801826061E+03
2.5578000000  9.03719444527411E+03
2.5597000000  9.08360893658390E+03
2.5616000000  9.13003090436133E+03
2.5635000000  9.17645976489902E+03
2.5654000000  9.22289493858802E+03
2.5673000000  9.26933584989512E+03
2.5692000000  9.31578192734026E+03
2.5711000000  9.36223260347404E+03
2.5730000000  9.40868731485533E+03
2.5749000000  9.45514550202908E+03
2.5768000000  9.50160660950415E+03
2.5787000000  9.54807008573127E+03
2.5806000000  9.59453538308119E+03
2.5825000000  9.64100195782279E+03
2.5844000000  9.68746927010151E+03
2.5863000000  9.73393678391766E+03
2.5882000000  9.78040396710503E+03
2.5901000000  9.82687029130952E+03
2.5920000000  9.87333523196785E+03
2.5939000000  9.91979826828651E+03
2.5958000000  9.96625888322065E+03
2.5977000000  1.00127165634532E+04
2.5996000000  1.00591707993740E+04
2.6015000000  1.01056210850592E+04
2.6034000000  1.01520669182506E+04
2.6053000000  1.01985078003350E+04
2.6072000000  1.02449432363243E+04
2.6091000000  1.02913727348344E+04
2.6110000000  1.03377958080659E+04
2.6129000000  1.03842119717835E+04
2.6148000000  1.04306207452959E+04
2.6167000000  1.04770216514365E+04
2.6186000000  1.05234142165430E+04
2.6205000000  1.05697979704384E+04
2.6224000000  1.06161724464106E+04
2.6243000000  1.06625371811936E+04
2.6262000000  1.07088917149481E+04
2.6281000000  1.07552355912417E+04
2.6300000000  1.08015683570303E+04
2.6319000000  1.08478895626387E+04
2.6338000000  1.08941987617418E+04
2.6357000000  1.09404955113456E+04
2.6376000000  1.09867793717685E+04
2.6395000000  1.10330499066227E+04
2.6414000000  1.10793066827952E+04
2.6433000000  1.11255492704300E+04
2.6452000000  1.11717772429091E+04
2.6471000000  1.12179901768344E+04
2.6490000000  1.12641876520096E+04
2.6509000000  1.13103692514219E+04
2.6528000000  1.13565345612243E+04
2.6547000000  1.14026831707172E+04
2.6566000000  1.14488146723309E+04
2.6585000000  1.14949286616078E+04
2.6604000000  1.15410247371848E+04
2.6623000000  1.15871025007755E+04
2.6642000000  1.16331615571530E+04
2.6661000000  1.16792015141323E+04
2.6680000000  1.17252219825534E+04
2.6699000000  1.17712225762635E+04
2.6718000000  1.18172029121004E+04
2.6737000000  1.18631626098751E+04
2.6756000000  1.19091012923554E+04
2.6775000000  1.19550185852483E+04
2.6794000000  1.20009141171839E+04
2.6813000000  1.20467875196983E+04
2.6832000000  1.20926384272174E+04
2.6851000000  1.21384664770400E+04
2.6870000000  1.21842713093215E+04
2.6889000000  1.22300525670577E+04
2.6908000000  1.22758098960686E+04
2.6927000000  1.23215429449820E+04
2.6946000000  1.23672513652174E+04
2.6965000000  1.24129348109703E+04
2.6984000000  1.24585929391960E+04
2.7003000000  1.25042254095941E+04
2.7022000000  1.25498318845923E+04
2.7041000000  1.25954120293310E+04
2.7060000000  1.26409655116477E+04
2.7079000000  1.26864920020616E+04
2.7098000000  1.27319911737578E+04
2.7117000000  1.27774627025724E+04
2.7136000000  1.28229062669768E+04
2.7155000000  1.28683215480631E+04
2.7174000000  1.29137082295282E+04
2.7193000000  1.29590659976594E+04
2.7212000000  1.30043945413194E+04
2.7231000000  1.30496935519311E+04
2.7250000000  1.30949627234628E+04
2.7269000000  1.31402017524140E+04
2.7288000000  1.31854103378002E+04
2.7307000000  1.32305881811385E+04
2.7326000000  1.32757349864333E+04
2.7345000000  1.33208504601616E+04
2.7364000000  1.33659343112588E+04
2.7383000000  1.34109862511045E+04
2.7402000000  1.34560059935080E+04
2.7421000000  1.35009932546947E+04
2.7440000000  1.35459477532915E+04
2.7459000000  1.35908692103131E+04
2.7478000000  1.36357573491483E+04
2.7497000000  1.36806118955457E+04
2.7516000000  1.37254325776002E+04
2.7535000000  1.37702191257395E+04
2.7554000000  1.38149712727102E+04
2.7573000000  1.38596887535642E+04
2.7592000000  1.39043713056456E+04
2.7611000000  1.39490186685769E+04
2.7630000000  1.39936305842459E+04
2.7649000000  1.40382067967924E+04
2.7668000000  1.40827470525951E+04
2.7687000000  1.41272511002580E+04
2.7706000000  1.41717186905980E+04
2.7725000000  1.42161495766317E+04
2.7744000000  1.42605435135621E+04
2.7763000000  1.43049002587662E+04
2.7782000000  1.43492195717822E+04
2.7801000000  1.43935012142962E+04
2.7820000000  1.44377449501305E+04
2.7839000000  1.44819505452302E+04
2.7858000000  1.45261177676511E+04
2.7877000000  1.45702463875470E+04
2.7896000000  1.46143361771576E+04
2.7915000000  1.46583869107958E+04
2.7934000000  1.47023983648359E+04
2.7953000000  1.47463703177009E+04
2.7972000000  1.47903025498509E+04
2.7991000000  1.48341948437706E+04
2.8010000000  1.48780469839573E+04
2.8029000000  1.49218587569094E+04
2.8048000000  1.49656299511141E+04
2.8067000000  1.50093603570356E+04
2.8086000000  1.50530497671037E+04
2.8105000000  1.50966979757015E+04
2.8124000000  1.51403047791545E+04
2.8143000000  1.51838699757185E+04
2.8162000000  1.52273933655681E+04
2.8181000000  1.52708747507857E+04
2.8200000000  1.53143139353495E+04
2.8219000000  1.53577107251227E+04
2.8238000000  1.54010649278419E+04
2.8257000000  1.54443763531060E+04
2.8276000000  1.54876448123651E+04
2.8295000000  1.55308701189093E+04
2.8314000000  1.55740520878575E+04
2.8333000000  1.56171905361472E+04
2.8352000000  1.56602852825223E+04
2.8371000000  1.57033361475235E+04
2.8390000000  1.57463429534768E+04
2.8409000000  1.57893055244827E+04
2.8428000000  1.58322236864060E+04
2.8447000000  1.58750972668647E+04
2.8466000000  1.59179260952195E+04
2.8485000000  1.59607100025637E+04
2.8504000000  1.60034488217121E+04
2.8523000000  1.60461423871911E+04
2.8542000000  1.60887905352278E+04
2.8561000000  1.61313931037406E+04
2.8580000000  1.61739499323277E+04
2.8599000000  1.62164608622582E+04
2.8618000000  1.62589257364610E+04
2.8637000000  1.63013443995152E+04
2.8656000000  1.63437166976398E+04
2.8675000000  1.63860424786840E+04
2.8694000000  1.64283215921170E+04
2.8713000000  1.64705538890184E+04
2.8732000000  1.65127392220680E+04
2.8751000000  1.65548774455365E+04
2.8770000000  1.65969684152754E+04
2.8789000000  1.66390119887075E+04
2.8808000000  1.66810080248171E+04
2.8827000000  1.67229563841410E+04
2.8846000000  1.67648569287581E+04
2.8865000000  1.68067095222807E+04
2.8884000000  1.68485140298447E+04
2.8903000000  1.68902703181003E+04
2.8922000000  1.69319782552028E+04
2.8941000000  1.69736377108033E+04
2.8960000000  1.70152485560393E+04
2.8979000000  1.70568106635257E+04
2.8998000000  1.70983239073456E+04
2.9017000000  1.71397881630416E+04
2.9036000000  1.71812033076061E+04
2.9055000000  1.72225692194729E+04
2.9074000000  1.72638857785079E+04
2.9093000000  1.73051528660006E+04
2.9112000000  1.73463703646548E+04
2.9131000000  1.73875381585804E+04
2.9150000000  1.74286561332840E+04
2.9169000000  1.74697241756609E+04
2.9188000000  1.75107421739857E+04
2.9207000000  1.75517100179045E+04
2.9226000000  1.75926275984257E+04
2.9245000000  1.76334948079119E+04
2.9264000000  1.76743115400712E+04
2.9283000000  1.77150776899489E+04
2.9302000000  1.77557931539191E+04
2.9321000000  1.77964578296764E+04
2.9340000000  1.78370716162276E+04
2.9359000000  1.78776344138833E+04
2.9378000000  1.79181461242503E+04
2.9397000000  1.79586066502224E+04
2.9416000000  1.79990158959735E+04
2.9435000000  1.80393737669486E+04
2.9454000000  1.80796801698562E+04
2.9473000000  1.81199350126603E+04
2.9492000000  1.81601382045725E+04
2.9511000000  1.82002896560438E+04
2.9530000000  1.82403892787572E+04
2.9549000000  1.82804369856196E+04
2.9568000000  1.83204326907541E+04
2.9587000000  1.83603763094922E+04
2.9606000000  1.84002677583666E+04
2.9625000000  1.84401069551026E+04
2.9644000000  1.84798938186115E+04
2.9663000000  1.85196282689824E+04
2.9682000000  1.85593102274750E+04
2.9701000000  1.85989396165119E+04
2.9720000000  1.86385163596716E+04
2.9739000000  1.86780403816802E+04
2.9758000000  1.87175116084053E+04
2.9777000000  1.87569299668474E+04
2.9796000000  1.87962953851337E+04
2.9815000000  1.88356077925102E+04
2.9834000000  1.88748671193346E+04
2.9853000000  1.89140732970694E+04
2.9872000000  1.89532262582745E+04
2.9891000000  1.89923259366004E+04
2.9910000000  1.90313722667806E+04
2.9929000000  1.90703651846255E+04
2.9948000000  1.91093046270145E+04
2.9967000000  1.91481905318895E+04
2.9986000000  1.91870228382483E+04
3.0005000000  1.92258014861370E+04
3.0024000000  1.92645264166439E+04
3.0043000000  1.93031975718922E+04
3.0062000000  1.93418148950338E+04
3.0081000000  1.93803783302418E+04
3.0100000000  1.94188878227047E+04
3.0119000000  1.94573433186191E+04
3.0138000000  1.94957447651835E+04
3.0157000000  1.95340921105913E+04
3.0176000000  1.95723853040250E+04
3.0195000000  1.96106242956490E+04
3.0214000000  1.96488090366032E+04
3.0233000000  1.96869394789971E+04
3.0252000000  1.97250155759031E+04
3.0271000000  1.97630372813498E+04
3.0290000000  1.98010045503163E+04
3.0309000000  1.98389173387255E+04
3.0328000000  1.98767756034380E+04
3.0347000000  1.99145793022459E+04
3.0366000000  1.99523283938665E+04
3.0385000000  1.99900228379363E+04
3.0404000000  2.00276625950046E+04
3.0423000000  2.00652476265279E+04
3.0442000000  2.01027778948634E+04
3.0461000000  2.01402533632632E+04
3.0480000000  2.01776739958683E+04
3.0499000000  2.02150397577025E+04
3.0518000000  2.02523506146667E+04
3.0537000000  2.02896065335330E+04
3.0556000000  2.03268074819386E+04
3.0575000000  2.03639534283801E+04
3.0594000000  2.04010443422079E+04
3.0613000000  2.04380801936203E+04
3.0632000000  2.04750609536576E+04
3.0651000000  2.05119865941966E+04
3.0670000000  2.05488570879451E+04
3.0689000000  2.05856724084357E+04
3.0708000000  2.06224325300210E+04
3.0727000000  2.06591374278672E+04
3.0746000000  2.06957870779491E+04
3.0765000000  2.07323814570446E+04
3.0784000000  2.07689205427287E+04
3.0803000000  2.08054043133688E+04
3.0822000000  2.08418327481185E+04
3.0841000000  2.08782058269130E+04
3.0860000000  2.09145235304630E+04
3.0879000000  2.09507858402498E+04
3.0898000000  2.09869927385200E+04
3.0917000000  2.10231442082800E+04
3.0936000000  2.10592402332910E+04
3.0955000000  2.10952807980635E+04
3.0974000000  2.11312658878524E+04
3.0993000000  2.11671954886517E+04
3.1012000000  2.12030695871895E+04
3.1031000000  2.12388881709225E+04
3.1050000000  2.12746512280315E+04
3.1069000000  2.13103587474160E+04
3.1088000000  2.13460107186892E+04
3.1107000000  2.13816071321730E+04
3.1126000000  2.14171479788934E+04
3.1145000000  2.14526332505749E+04
3.1164000000  2.14880629396362E+04
3.1183000000  2.15234370391851E+04
3.1202000000  2.15587555430135E+04
3.1221000000  2.15940184455927E+04
3.1240000000  2.16292257420688E+04
3.1259000000  2.16643774282576E+04
3.1278000000  2.16994735006399E+04
3.1297000000  2.17345139563570E+04
3.1316000000  2.17694987932059E+04
3.1335000000  2.18044280096346E+04
3.1354000000  2.18393016047373E+04
3.1373000000  2.18741195782502E+04
3.1392000000  2.19088819305465E+04
3.1411000000  2.19435886626321E+04
3.1430000000  2.19782397761408E+04
3.1449000000  2.20128352733302E+04
3.1468000000  2.20473751570767E+04
3.1487000000  2.20818594308716E+04
3.1506000000  2.21162880988160E+04
3.1525000000  2.21506611656170E+04
3.1544000000  2.21849786365830E+04
3.1563000000  2.22192405176194E+04
3.1582000000  2.22534468152242E+04
3.1601000000  2.22875975364837E+04
3.1620000000  2.23216926890685E+04
3.1639000000  2.23557322812286E+04
3.1658000000  2.23897163217899E+04
3.1677000000  2.24236448201494E+04
3.1696000000  2.24575177862713E+04
3.1715000000  2.24913352306827E+04
3.1734000000  2.25250971644695E+04
3.1753000000  2.25588035992723E+04
3.1772000000  2.25924545472824E+04
3.1791000000  2.26260500212373E+04
3.1810000000  2.26595900344172E+04
3.1829000000  2.26930746006406E+04
3.1848000000  2.27265037342604E+04
3.1867000000  2.27598774501600E+04
3.1886000000  2.27931957637489E+04
3.1905000000  2.28264586909596E+04
3.1924000000  2.28596662482427E+04
3.1943000000  2.28928184525639E+04
3.1962000000  2.29259153213994E+04
3.1981000000  2.29589568727323E+04
3.2000000000  2.29919431250492E+04
end

diabatic 1 2 
name "<1|diab|2>"
lambda 0 0
symmetry + +
mult   2 2 
factor 0.0
type   grid
values
1.3000000000      92.437546751
1.3019000000      93.028180546
1.3038000000      93.612425500
1.3057000000      94.190325766
1.3076000000      94.761925227
1.3095000000      95.327267503
1.3114000000      95.886395946
1.3133000000      96.439353645
1.3152000000      96.986183427
1.3171000000      97.526927857
1.3190000000      98.061629242
1.3209000000      98.590329630
1.3228000000      99.113070815
1.3247000000      99.629894334
1.3266000000     100.140841471
1.3285000000     100.645953258
1.3304000000     101.145270478
1.3323000000     101.638833664
1.3342000000     102.126683101
1.3361000000     102.608858827
1.3380000000     103.085400639
1.3399000000     103.556348087
1.3418000000     104.021740481
1.3437000000     104.481616889
1.3456000000     104.936016141
1.3475000000     105.384976830
1.3494000000     105.828537311
1.3513000000     106.266735705
1.3532000000     106.699609899
1.3551000000     107.127197548
1.3570000000     107.549536076
1.3589000000     107.966662678
1.3608000000     108.378614318
1.3627000000     108.785427737
1.3646000000     109.187139448
1.3665000000     109.583785740
1.3684000000     109.975402679
1.3703000000     110.362026110
1.3722000000     110.743691656
1.3741000000     111.120434722
1.3760000000     111.492290495
1.3779000000     111.859293946
1.3798000000     112.221479828
1.3817000000     112.578882683
1.3836000000     112.931536839
1.3855000000     113.279476411
1.3874000000     113.622735304
1.3893000000     113.961347217
1.3912000000     114.295345635
1.3931000000     114.624763843
1.3950000000     114.949634914
1.3969000000     115.269991721
1.3988000000     115.585866933
1.4007000000     115.897293014
1.4026000000     116.204302232
1.4045000000     116.506926650
1.4064000000     116.805198138
1.4083000000     117.099148363
1.4102000000     117.388808801
1.4121000000     117.674210728
1.4140000000     117.955385230
1.4159000000     118.232363198
1.4178000000     118.505175332
1.4197000000     118.773852141
1.4216000000     119.038423944
1.4235000000     119.298920874
1.4254000000     119.555372874
1.4273000000     119.807809702
1.4292000000     120.056260930
1.4311000000     120.300755947
1.4330000000     120.541323958
1.4349000000     120.777993988
1.4368000000     121.010794880
1.4387000000     121.239755295
1.4406000000     121.464903719
1.4425000000     121.686268457
1.4444000000     121.903877641
1.4463000000     122.117759223
1.4482000000     122.327940984
1.4501000000     122.534450529
1.4520000000     122.737315292
1.4539000000     122.936562535
1.4558000000     123.132219349
1.4577000000     123.324312655
1.4596000000     123.512869207
1.4615000000     123.697915589
1.4634000000     123.879478221
1.4653000000     124.057583356
1.4672000000     124.232257081
1.4691000000     124.403525323
1.4710000000     124.571413841
1.4729000000     124.735948237
1.4748000000     124.897153950
1.4767000000     125.055056258
1.4786000000     125.209680282
1.4805000000     125.361050985
1.4824000000     125.509193170
1.4843000000     125.654131487
1.4862000000     125.795890429
1.4881000000     125.934494335
1.4900000000     126.069967391
1.4919000000     126.202333630
1.4938000000     126.331616932
1.4957000000     126.457841028
1.4976000000     126.581029498
1.4995000000     126.701205774
1.5014000000     126.818393139
1.5033000000     126.932614729
1.5052000000     127.043893532
1.5071000000     127.152252394
1.5090000000     127.257714013
1.5109000000     127.360300943
1.5128000000     127.460035598
1.5147000000     127.556940247
1.5166000000     127.651037019
1.5185000000     127.742347901
1.5204000000     127.830894742
1.5223000000     127.916699251
1.5242000000     127.999783000
1.5261000000     128.080167422
1.5280000000     128.157873815
1.5299000000     128.232923342
1.5318000000     128.305337028
1.5337000000     128.375135768
1.5356000000     128.442340320
1.5375000000     128.506971312
1.5394000000     128.569049240
1.5413000000     128.628594468
1.5432000000     128.685627230
1.5451000000     128.740167631
1.5470000000     128.792235648
1.5489000000     128.841851129
1.5508000000     128.889033796
1.5527000000     128.933803244
1.5546000000     128.976178941
1.5565000000     129.016180232
1.5584000000     129.053826338
1.5603000000     129.089136356
1.5622000000     129.122129259
1.5641000000     129.152823900
1.5660000000     129.181239010
1.5679000000     129.207393199
1.5698000000     129.231304958
1.5717000000     129.252992659
1.5736000000     129.272474554
1.5755000000     129.289768779
1.5774000000     129.304893352
1.5793000000     129.317866175
1.5812000000     129.328705036
1.5831000000     129.337427604
1.5850000000     129.344051439
1.5869000000     129.348593982
1.5888000000     129.351072565
1.5907000000     129.351504407
1.5926000000     129.349906613
1.5945000000     129.346296181
1.5964000000     129.340689996
1.5983000000     129.333104834
1.6002000000     129.323557362
1.6021000000     129.312064139
1.6040000000     129.298641616
1.6059000000     129.283306137
1.6078000000     129.266073941
1.6097000000     129.246961158
1.6116000000     129.225983816
1.6135000000     129.203157836
1.6154000000     129.178499039
1.6173000000     129.152023137
1.6192000000     129.123745745
1.6211000000     129.093682373
1.6230000000     129.061848428
1.6249000000     129.028259221
1.6268000000     128.992929958
1.6287000000     128.955875747
1.6306000000     128.917111599
1.6325000000     128.876652423
1.6344000000     128.834513033
1.6363000000     128.790708145
1.6382000000     128.745252376
1.6401000000     128.698160250
1.6420000000     128.649446195
1.6439000000     128.599124541
1.6458000000     128.547209528
1.6477000000     128.493715299
1.6496000000     128.438655904
1.6515000000     128.382045302
1.6534000000     128.323897357
1.6553000000     128.264225845
1.6572000000     128.203044449
1.6591000000     128.140366759
1.6610000000     128.076206280
1.6629000000     128.010576424
1.6648000000     127.943490514
1.6667000000     127.874961787
1.6686000000     127.805003390
1.6705000000     127.733628384
1.6724000000     127.660849743
1.6743000000     127.586680352
1.6762000000     127.511133015
1.6781000000     127.434220447
1.6800000000     127.355955279
1.6819000000     127.276350060
1.6838000000     127.195417252
1.6857000000     127.113169235
1.6876000000     127.029618308
1.6895000000     126.944776684
1.6914000000     126.858656499
1.6933000000     126.771269803
1.6952000000     126.682628569
1.6971000000     126.592744688
1.6990000000     126.501629970
1.7009000000     126.409296149
1.7028000000     126.315754876
1.7047000000     126.221017728
1.7066000000     126.125096200
1.7085000000     126.028001713
1.7104000000     125.929745608
1.7123000000     125.830339152
1.7142000000     125.729793535
1.7161000000     125.628119871
1.7180000000     125.525329200
1.7199000000     125.421432485
1.7218000000     125.316440618
1.7237000000     125.210364415
1.7256000000     125.103214618
1.7275000000     124.995001899
1.7294000000     124.885736856
1.7313000000     124.775430013
1.7332000000     124.664091826
1.7351000000     124.551732678
1.7370000000     124.438362881
1.7389000000     124.323992677
1.7408000000     124.208632238
1.7427000000     124.092291669
1.7446000000     123.974981001
1.7465000000     123.856710201
1.7484000000     123.737489166
1.7503000000     123.617327724
1.7522000000     123.496235639
1.7541000000     123.374222604
1.7560000000     123.251298249
1.7579000000     123.127472135
1.7598000000     123.002753759
1.7617000000     122.877152553
1.7636000000     122.750677882
1.7655000000     122.623339049
1.7674000000     122.495145290
1.7693000000     122.366105781
1.7712000000     122.236229630
1.7731000000     122.105525886
1.7750000000     121.974003534
1.7769000000     121.841671495
1.7788000000     121.708538631
1.7807000000     121.574613741
1.7826000000     121.439905564
1.7845000000     121.304422776
1.7864000000     121.168173994
1.7883000000     121.031167776
1.7902000000     120.893412620
1.7921000000     120.754916963
1.7940000000     120.615689185
1.7959000000     120.475737606
1.7978000000     120.335070489
1.7997000000     120.193696039
1.8016000000     120.051622403
1.8035000000     119.908857671
1.8054000000     119.765409878
1.8073000000     119.621286998
1.8092000000     119.476496955
1.8111000000     119.331047612
1.8130000000     119.184946780
1.8149000000     119.038202213
1.8168000000     118.890821611
1.8187000000     118.742812620
1.8206000000     118.594182831
1.8225000000     118.444939782
1.8244000000     118.295090959
1.8263000000     118.144643791
1.8282000000     117.993605658
1.8301000000     117.841983886
1.8320000000     117.689785750
1.8339000000     117.537018471
1.8358000000     117.383689220
1.8377000000     117.229805118
1.8396000000     117.075373234
1.8415000000     116.920400585
1.8434000000     116.764894140
1.8453000000     116.608860818
1.8472000000     116.452307487
1.8491000000     116.295240967
1.8510000000     116.137668028
1.8529000000     115.979595393
1.8548000000     115.821029735
1.8567000000     115.661977679
1.8586000000     115.502445803
1.8605000000     115.342440638
1.8624000000     115.181968665
1.8643000000     115.021036322
1.8662000000     114.859649997
1.8681000000     114.697816035
1.8700000000     114.535540731
1.8719000000     114.372830337
1.8738000000     114.209691060
1.8757000000     114.046129060
1.8776000000     113.882150451
1.8795000000     113.717761307
1.8814000000     113.552967652
1.8833000000     113.387775470
1.8852000000     113.222190700
1.8871000000     113.056219235
1.8890000000     112.889866929
1.8909000000     112.723139590
1.8928000000     112.556042982
1.8947000000     112.388582830
1.8966000000     112.220764815
1.8985000000     112.052594574
1.9004000000     111.884077705
1.9023000000     111.715219762
1.9042000000     111.546026258
1.9061000000     111.376502666
1.9080000000     111.206654416
1.9099000000     111.036486897
1.9118000000     110.866005458
1.9137000000     110.695215404
1.9156000000     110.524122001
1.9175000000     110.352730472
1.9194000000     110.181045998
1.9213000000     110.009073715
1.9232000000     109.836818714
1.9251000000     109.664286039
1.9270000000     109.491480678
1.9289000000     109.318407560
1.9308000000     109.145071535
1.9327000000     108.971477352
1.9346000000     108.797629597
1.9365000000     108.623532572
1.9384000000     108.449189980
1.9403000000     108.274603953
1.9422000000     108.099771066
1.9441000000     107.924652247
1.9460000000     107.751339162
1.9479000000     107.574209486
1.9498000000     107.398450554
1.9517000000     107.222523631
1.9536000000     107.046402176
1.9555000000     106.870084069
1.9574000000     106.693571510
1.9593000000     106.516867942
1.9612000000     106.339977261
1.9631000000     106.162903551
1.9650000000     105.985650971
1.9669000000     105.808223707
1.9688000000     105.630625949
1.9707000000     105.452861876
1.9726000000     105.274935646
1.9745000000     105.096851396
1.9764000000     104.918613237
1.9783000000     104.740225252
1.9802000000     104.561691495
1.9821000000     104.383015991
1.9840000000     104.204202737
1.9859000000     104.025255696
1.9878000000     103.846178805
1.9897000000     103.666975970
1.9916000000     103.487651065
1.9935000000     103.308207936
1.9954000000     103.128650398
1.9973000000     102.948982236
1.9992000000     102.769207208
2.0011000000     102.589329038
2.0030000000     102.409351423
2.0049000000     102.229278032
2.0068000000     102.049112504
2.0087000000     101.868858447
2.0106000000     101.688519442
2.0125000000     101.508099043
2.0144000000     101.327600773
2.0163000000     101.147028127
2.0182000000     100.966384575
2.0201000000     100.785673554
2.0220000000     100.604898478
2.0239000000     100.424062731
2.0258000000     100.243169670
2.0277000000     100.062222625
2.0296000000      99.881224899
2.0315000000      99.700179769
2.0334000000      99.519090483
2.0353000000      99.337960265
2.0372000000      99.156792311
2.0391000000      98.975589792
2.0410000000      98.794355852
2.0429000000      98.613093610
2.0448000000      98.431806158
2.0467000000      98.250496564
2.0486000000      98.069167871
2.0505000000      97.887823094
2.0524000000      97.706465226
2.0543000000      97.525097233
2.0562000000      97.343722059
2.0581000000      97.162342621
2.0600000000      96.980961811
2.0619000000      96.799582500
2.0638000000      96.618207533
2.0657000000      96.436839730
2.0676000000      96.255481889
2.0695000000      96.074136784
2.0714000000      95.892807166
2.0733000000      95.711495761
2.0752000000      95.530205273
2.0771000000      95.348938383
2.0790000000      95.167697750
2.0809000000      94.986486009
2.0828000000      94.805305773
2.0847000000      94.624159631
2.0866000000      94.443050154
2.0885000000      94.261979886
2.0904000000      94.080951352
2.0923000000      93.899967054
2.0942000000      93.719029473
2.0961000000      93.538141068
2.0980000000      93.357304277
2.0999000000      93.176521516
2.1018000000      92.995795181
2.1037000000      92.815127646
2.1056000000      92.634521265
2.1075000000      92.453978371
2.1094000000      92.273501276
2.1113000000      92.093092272
2.1132000000      91.912753631
2.1151000000      91.732487603
2.1170000000      91.552296422
2.1189000000      91.372182297
2.1208000000      91.192147422
2.1227000000      91.012193967
2.1246000000      90.832324087
2.1265000000      90.652539913
2.1284000000      90.472843561
2.1303000000      90.293237125
2.1322000000      90.113722681
2.1341000000      89.934302286
2.1360000000      89.754977979
2.1379000000      89.575751780
2.1398000000      89.396625689
2.1417000000      89.217601690
2.1436000000      89.038681747
2.1455000000      88.859867806
2.1474000000      88.681161798
2.1493000000      88.502565631
2.1512000000      88.324081199
2.1531000000      88.145710378
2.1550000000      87.967455024
2.1569000000      87.789316979
2.1588000000      87.611298066
2.1607000000      87.433400089
2.1626000000      87.255624839
2.1645000000      87.077974087
2.1664000000      86.900449588
2.1683000000      86.723053081
2.1702000000      86.545786286
2.1721000000      86.368650911
2.1740000000      86.191648642
2.1759000000      86.014781154
2.1778000000      85.838050101
2.1797000000      85.661457126
2.1816000000      85.485003852
2.1835000000      85.308691887
2.1854000000      85.132522825
2.1873000000      84.956498243
2.1892000000      84.780619703
2.1911000000      84.604888751
2.1930000000      84.429306918
2.1949000000      84.253875720
2.1968000000      84.078596657
2.1987000000      83.903471216
2.2006000000      83.728500867
2.2025000000      83.553687066
2.2044000000      83.379031255
2.2063000000      83.204534860
2.2082000000      83.030199294
2.2101000000      82.856025955
2.2120000000      82.682016225
2.2139000000      82.508171475
2.2158000000      82.334493060
2.2177000000      82.160982321
2.2196000000      81.987640585
2.2215000000      81.814469167
2.2234000000      81.641469365
2.2253000000      81.468642467
2.2272000000      81.295989744
2.2291000000      81.123512457
2.2310000000      80.951211850
2.2329000000      80.779089158
2.2348000000      80.607145598
2.2367000000      80.435382379
2.2386000000      80.263800692
2.2405000000      80.092401720
2.2424000000      79.921186629
2.2443000000      79.750156575
2.2462000000      79.579312699
2.2481000000      79.408656133
2.2500000000      79.238187994
2.2519000000      79.067909386
2.2538000000      78.897821403
2.2557000000      78.727925125
2.2576000000      78.558221621
2.2595000000      78.388711947
2.2614000000      78.219397148
2.2633000000      78.050278257
2.2652000000      77.881356294
2.2671000000      77.712632270
2.2690000000      77.544107181
2.2709000000      77.375782014
2.2728000000      77.207657744
2.2747000000      77.039735333
2.2766000000      76.872015735
2.2785000000      76.704499889
2.2804000000      76.537188726
2.2823000000      76.370083165
2.2842000000      76.203184113
2.2861000000      76.036492467
2.2880000000      75.870009113
2.2899000000      75.703734927
2.2918000000      75.537670773
2.2937000000      75.371817505
2.2956000000      75.206175966
2.2975000000      75.040746991
2.2994000000      74.875531401
2.3013000000      74.710530010
2.3032000000      74.545743619
2.3051000000      74.381173021
2.3070000000      74.216818997
2.3089000000      74.052682320
2.3108000000      73.888763752
2.3127000000      73.725064046
2.3146000000      73.561583943
2.3165000000      73.398324177
2.3184000000      73.235285471
2.3203000000      73.072468538
2.3222000000      72.909874083
2.3241000000      72.747502799
2.3260000000      72.585355374
2.3279000000      72.423432482
2.3298000000      72.261734790
2.3317000000      72.100262956
2.3336000000      71.939017628
2.3355000000      71.777999446
2.3374000000      71.617209041
2.3393000000      71.456647033
2.3412000000      71.296314037
2.3431000000      71.136210655
2.3450000000      70.976337483
2.3469000000      70.816695108
2.3488000000      70.657284107
2.3507000000      70.498105051
2.3526000000      70.339158501
2.3545000000      70.180445008
2.3564000000      70.021965118
2.3583000000      69.863719367
2.3602000000      69.705708282
2.3621000000      69.547932383
2.3640000000      69.390392182
2.3659000000      69.233088182
2.3678000000      69.076020880
2.3697000000      68.919190763
2.3716000000      68.762598310
2.3735000000      68.606243994
2.3754000000      68.450128279
2.3773000000      68.294251622
2.3792000000      68.138614472
2.3811000000      67.983217270
2.3830000000      67.828060451
2.3849000000      67.673144440
2.3868000000      67.518469658
2.3887000000      67.364036515
2.3906000000      67.209845417
2.3925000000      67.055896760
2.3944000000      66.902190935
2.3963000000      66.748728324
2.3982000000      66.595509304
2.4001000000      66.442534243
2.4020000000      66.289803503
2.4039000000      66.137317440
2.4058000000      65.985076401
2.4077000000      65.833080728
2.4096000000      65.681330755
2.4115000000      65.529826810
2.4134000000      65.378569215
2.4153000000      65.227558284
2.4172000000      65.076794326
2.4191000000      64.926277640
2.4210000000      64.776008524
2.4229000000      64.625987266
2.4248000000      64.476214147
2.4267000000      64.326689444
2.4286000000      64.177413427
2.4305000000      64.028386360
2.4324000000      63.879608500
2.4343000000      63.731080097
2.4362000000      63.582801398
2.4381000000      63.434772642
2.4400000000      63.286994062
2.4419000000      63.139465886
2.4438000000      62.992188334
2.4457000000      62.845161623
2.4476000000      62.698385962
2.4495000000      62.551861555
2.4514000000      62.405588602
2.4533000000      62.259567294
2.4552000000      62.113797819
2.4571000000      61.968280359
2.4590000000      61.823015089
2.4609000000      61.678002180
2.4628000000      61.533241797
2.4647000000      61.388734101
2.4666000000      61.244479245
2.4685000000      61.100477379
2.4704000000      60.956728646
2.4723000000      60.813233185
2.4742000000      60.669991130
2.4761000000      60.527002610
2.4780000000      60.384267746
2.4799000000      60.241786657
2.4818000000      60.099559458
2.4837000000      59.957586254
2.4856000000      59.815867151
2.4875000000      59.674402247
2.4894000000      59.533191634
2.4913000000      59.392235402
2.4932000000      59.251533634
2.4951000000      59.111086409
2.4970000000      58.970893803
2.4989000000      58.830955885
2.5008000000      58.691272720
2.5027000000      58.551844369
2.5046000000      58.412670887
2.5065000000      58.273752327
2.5084000000      58.135088735
2.5103000000      57.996680154
2.5122000000      57.858526623
2.5141000000      57.720628174
2.5160000000      57.582984838
2.5179000000      57.445596640
2.5198000000      57.308463601
2.5217000000      57.171585738
2.5236000000      57.034963063
2.5255000000      56.898595584
2.5274000000      56.762483307
2.5293000000      56.626626231
2.5312000000      56.491024352
2.5331000000      56.355677663
2.5350000000      56.220586152
2.5369000000      56.085749803
2.5388000000      55.951168596
2.5407000000      55.816842509
2.5426000000      55.682771512
2.5445000000      55.548955576
2.5464000000      55.415394666
2.5483000000      55.282088741
2.5502000000      55.149037762
2.5521000000      55.016241680
2.5540000000      54.883700446
2.5559000000      54.751414007
2.5578000000      54.619382306
2.5597000000      54.487605282
2.5616000000      54.356082872
2.5635000000      54.224815007
2.5654000000      54.093801616
2.5673000000      53.963042626
2.5692000000      53.832537958
2.5711000000      53.702287531
2.5730000000      53.572291260
2.5749000000      53.442549058
2.5768000000      53.313060833
2.5787000000      53.183826490
2.5806000000      53.054845933
2.5825000000      52.926119059
2.5844000000      52.797645766
2.5863000000      52.669425945
2.5882000000      52.541459487
2.5901000000      52.413746278
2.5920000000      52.286286201
2.5939000000      52.159079137
2.5958000000      52.032124964
2.5977000000      51.905423555
2.5996000000      51.778974783
2.6015000000      51.652778516
2.6034000000      51.526834619
2.6053000000      51.401142957
2.6072000000      51.275703387
2.6091000000      51.150515769
2.6110000000      51.025579956
2.6129000000      50.900895799
2.6148000000      50.776463148
2.6167000000      50.652281849
2.6186000000      50.528351744
2.6205000000      50.404672676
2.6224000000      50.281244482
2.6243000000      50.158066998
2.6262000000      50.035140057
2.6281000000      49.912463488
2.6300000000      49.790037120
2.6319000000      49.667860778
2.6338000000      49.545934286
2.6357000000      49.424257462
2.6376000000      49.302830126
2.6395000000      49.181652093
2.6414000000      49.060723175
2.6433000000      48.940043184
2.6452000000      48.819611928
2.6471000000      48.699429212
2.6490000000      48.579494841
2.6509000000      48.459808616
2.6528000000      48.340370336
2.6547000000      48.221179798
2.6566000000      48.102236796
2.6585000000      47.983541124
2.6604000000      47.865092571
2.6623000000      47.746890926
2.6642000000      47.628935975
2.6661000000      47.511227501
2.6680000000      47.393765287
2.6699000000      47.276549112
2.6718000000      47.159578753
2.6737000000      47.042853987
2.6756000000      46.926374588
2.6775000000      46.810140326
2.6794000000      46.694150972
2.6813000000      46.578406293
2.6832000000      46.462906056
2.6851000000      46.347650023
2.6870000000      46.232637958
2.6889000000      46.117869620
2.6908000000      46.003344769
2.6927000000      45.889063159
2.6946000000      45.775024546
2.6965000000      45.661228683
2.6984000000      45.547675321
2.7003000000      45.434364210
2.7022000000      45.321295096
2.7041000000      45.208467727
2.7060000000      45.095881846
2.7079000000      44.983537195
2.7098000000      44.871433517
2.7117000000      44.759570549
2.7136000000      44.647948030
2.7155000000      44.536565696
2.7174000000      44.425423281
2.7193000000      44.314520517
2.7212000000      44.203857137
2.7231000000      44.093432871
2.7250000000      43.983247445
2.7269000000      43.873300588
2.7288000000      43.763592025
2.7307000000      43.654121478
2.7326000000      43.544888671
2.7345000000      43.435893325
2.7364000000      43.327135159
2.7383000000      43.218613891
2.7402000000      43.110329238
2.7421000000      43.002280916
2.7440000000      42.894468638
2.7459000000      42.786892117
2.7478000000      42.679551064
2.7497000000      42.572445190
2.7516000000      42.465574203
2.7535000000      42.358937810
2.7554000000      42.252535719
2.7573000000      42.146367633
2.7592000000      42.040433257
2.7611000000      41.934732294
2.7630000000      41.829264443
2.7649000000      41.724029407
2.7668000000      41.619026883
2.7687000000      41.514256570
2.7706000000      41.409718164
2.7725000000      41.305411361
2.7744000000      41.201335855
2.7763000000      41.097491340
2.7782000000      40.993877508
2.7801000000      40.890494050
2.7820000000      40.787340656
2.7839000000      40.684417016
2.7858000000      40.581722817
2.7877000000      40.479257747
2.7896000000      40.377021492
2.7915000000      40.275013737
2.7934000000      40.173234165
2.7953000000      40.071682461
2.7972000000      39.970358306
2.7991000000      39.869261381
2.8010000000      39.768391368
2.8029000000      39.667747944
2.8048000000      39.567330790
2.8067000000      39.467139583
2.8086000000      39.367173999
2.8105000000      39.267433714
2.8124000000      39.167918404
2.8143000000      39.068627743
2.8162000000      38.969561404
2.8181000000      38.870719060
2.8200000000      38.772100382
2.8219000000      38.673705043
2.8238000000      38.575532711
2.8257000000      38.477583057
2.8276000000      38.379855750
2.8295000000      38.282350457
2.8314000000      38.185066845
2.8333000000      38.088004582
2.8352000000      37.991163334
2.8371000000      37.894542764
2.8390000000      37.798142539
2.8409000000      37.701962321
2.8428000000      37.606001775
2.8447000000      37.510260562
2.8466000000      37.414738344
2.8485000000      37.319434784
2.8504000000      37.224349541
2.8523000000      37.129482275
2.8542000000      37.034832646
2.8561000000      36.940400313
2.8580000000      36.846184934
2.8599000000      36.752186167
2.8618000000      36.658403669
2.8637000000      36.564837097
2.8656000000      36.471486107
2.8675000000      36.378350354
2.8694000000      36.285429494
2.8713000000      36.192723181
2.8732000000      36.100231069
2.8751000000      36.007952811
2.8770000000      35.915888062
2.8789000000      35.824036473
2.8808000000      35.732397697
2.8827000000      35.640971386
2.8846000000      35.549757190
2.8865000000      35.458754761
2.8884000000      35.367963749
2.8903000000      35.277383805
2.8922000000      35.187014577
2.8941000000      35.096855716
2.8960000000      35.006906870
2.8979000000      34.917167687
2.8998000000      34.827637816
2.9017000000      34.738316905
2.9036000000      34.649204600
2.9055000000      34.560300550
2.9074000000      34.471604401
2.9093000000      34.383115799
2.9112000000      34.294834391
2.9131000000      34.206759821
2.9150000000      34.118891737
2.9169000000      34.031229783
2.9188000000      33.943773604
2.9207000000      33.856522844
2.9226000000      33.769477149
2.9245000000      33.682636163
2.9264000000      33.595999528
2.9283000000      33.509566890
2.9302000000      33.423337891
2.9321000000      33.337312174
2.9340000000      33.251489384
2.9359000000      33.165869161
2.9378000000      33.080451150
2.9397000000      32.995234992
2.9416000000      32.910220330
2.9435000000      32.825406806
2.9454000000      32.740794061
2.9473000000      32.656381737
2.9492000000      32.572169476
2.9511000000      32.488156919
2.9530000000      32.404343708
2.9549000000      32.320729483
2.9568000000      32.237313885
2.9587000000      32.154096555
2.9606000000      32.071077134
2.9625000000      31.988255263
2.9644000000      31.905630582
2.9663000000      31.823202731
2.9682000000      31.740971350
2.9701000000      31.658936081
2.9720000000      31.577096562
2.9739000000      31.495452435
2.9758000000      31.414003339
2.9777000000      31.332748913
2.9796000000      31.251688799
2.9815000000      31.170822635
2.9834000000      31.090150062
2.9853000000      31.009670719
2.9872000000      30.929384247
2.9891000000      30.849290284
2.9910000000      30.769388470
2.9929000000      30.689678445
2.9948000000      30.610159850
2.9967000000      30.530832322
2.9986000000      30.451695503
3.0005000000      30.372749032
3.0024000000      30.293992548
3.0043000000      30.215425692
3.0062000000      30.137048102
3.0081000000      30.058859420
3.0100000000      29.980859284
3.0119000000      29.903047334
3.0138000000      29.825423211
3.0157000000      29.747986555
3.0176000000      29.670737005
3.0195000000      29.593674202
3.0214000000      29.516797785
3.0233000000      29.440107396
3.0252000000      29.363602674
3.0271000000      29.287283260
3.0290000000      29.211148794
3.0309000000      29.135198917
3.0328000000      29.059433270
3.0347000000      28.983851494
3.0366000000      28.908453229
3.0385000000      28.833238116
3.0404000000      28.758205797
3.0423000000      28.683355913
3.0442000000      28.608688106
3.0461000000      28.534202017
3.0480000000      28.459897287
3.0499000000      28.385773559
3.0518000000      28.311830474
3.0537000000      28.238067675
3.0556000000      28.164484804
3.0575000000      28.091081504
3.0594000000      28.017857416
3.0613000000      27.944812185
3.0632000000      27.871945452
3.0651000000      27.799256862
3.0670000000      27.726746056
3.0689000000      27.654412680
3.0708000000      27.582256376
3.0727000000      27.510276789
3.0746000000      27.438473563
3.0765000000      27.366846341
3.0784000000      27.295394769
3.0803000000      27.224118491
3.0822000000      27.153017153
3.0841000000      27.082090398
3.0860000000      27.011337874
3.0879000000      26.940759224
3.0898000000      26.870354096
3.0917000000      26.800122136
3.0936000000      26.730062988
3.0955000000      26.660176301
3.0974000000      26.590461721
3.0993000000      26.520918895
3.1012000000      26.451547471
3.1031000000      26.382347095
3.1050000000      26.313317416
3.1069000000      26.244458081
3.1088000000      26.175768740
3.1107000000      26.107249041
3.1126000000      26.038898632
3.1145000000      25.970717163
3.1164000000      25.902704283
3.1183000000      25.834859643
3.1202000000      25.767182891
3.1221000000      25.699673679
3.1240000000      25.632331656
3.1259000000      25.565156474
3.1278000000      25.498147785
3.1297000000      25.431305239
3.1316000000      25.364628488
3.1335000000      25.298117184
3.1354000000      25.231770980
3.1373000000      25.165589529
3.1392000000      25.099572483
3.1411000000      25.033719496
3.1430000000      24.968030222
3.1449000000      24.902504314
3.1468000000      24.837141427
3.1487000000      24.771941216
3.1506000000      24.706903335
3.1525000000      24.642027441
3.1544000000      24.577313187
3.1563000000      24.512760232
3.1582000000      24.448368230
3.1601000000      24.384136839
3.1620000000      24.320065715
3.1639000000      24.256154517
3.1658000000      24.192402901
3.1677000000      24.128810527
3.1696000000      24.065377051
3.1715000000      24.002102134
3.1734000000      23.938985435
3.1753000000      23.876026612
3.1772000000      23.813225326
3.1791000000      23.750581237
3.1810000000      23.688094007
3.1829000000      23.625763295
3.1848000000      23.563588763
3.1867000000      23.501570073
3.1886000000      23.439706888
3.1905000000      23.377998870
3.1924000000      23.316445681
3.1943000000      23.255046985
3.1962000000      23.193802447
3.1981000000      23.132711729
3.2000000000      23.071774497
end
